# Supplementary material for: Mollusc genomes reveal variability in patterns of LTR-retrotransposons dynamics
Source: BMC Genomics. 2018 Nov 15;19:821. doi: 10.1186/s12864-018-5200-1 (PMC6238403; doi:10.1186/s12864-018-5200-1)
Supplement: Supplementary file 1 — List of genomes included in this study and previously referenced LTR-retrotransposons. The nine genomes of molluscs are listed together with the current URL and the accession numbers from which the genome sequences have been accessed, number of sequences of each genome included in our analysis, combined sequence sizes (in number of base pairs) and some metrics. Additionally we list all reference LTR-retrotransposons used from Repbase, the Gypsy Database, and previous publications; together with the species name they occur in. (XLSX 23 kb) [file 12864_2018_5200_MOESM1_ESM.xlsx]

## Sheet: genomes
Species	Crassostrea gigas	Mytilus galloprovincialis	Pinctada fucata	Aplysia californica	Biomphalaria glabrata	Conus tribblei	Lottia gigantea	Lymnaea stagnalis	Octopus bimaculoides
Source	NCBI	NCBI	OIST	NCBI	NCBI	NCBI	NCBI	NCBI	NCBI
Accession link	GCA_000297895.1	GCA_000715065.1	pfu_genome1.0	GCA_000002075.2	GCA_000457365.1	GCA_001262575.1	GCA_000327385.1	GCA_900036025.1	GCA_001194135.1
Total sequence length	557,735,934	1,622,683,383	1,413,178,538	927,310,431	916,388,084	2,160,493,082	359,505,668	833,229,131	2,338,188,782
Number of sequences	7.659	1,002,334	800982	4.332	331.401	1,126,156	4.469	328.378	151.674
Sequences N50	401.685	2.931	14.455	917.541	48.059	2.681	1,870,055	5.751	475.182
Contig L50	4.652	144.386		16.681	32.154	536.985	871	34.753	97.86

## Sheet: reference elements
elements used in phylogenetic trees					element used
					for database searches
Superfamilly	name*	species	clade	new clade (if diffferent)
Copia	1731	Drososphila melanogaster	1731		x
	Xanthias	Drososphila melanogaster	1731
	CoDi6.1	Thalassiosira pseudonana	CoDi-C
	CoDi6.6	Phaeodactylum tricornutum	CoDi-C
	CoDi6.2	Thalassiosira pseudonana	CoDi-D
	CoDi6.4	Phaeodactylum tricornutum	CoDi-D
	CoDi4.4	Phaeodactylum tricornutum	CoDi-I
	CoDi7.1	Phaeodactylum tricornutum	CoDi-I
	Copia	Drosophila simulans	Copia		x
	Koco	Drosophila koepferae	Copia
	CoChaglo1	Chaetomium globosum	FunCo1
	CoTalma1	Talaromyces marneffei	FunCo1
	CoTalma5	Talaromyces marneffei	FunCo1
	CoScle1	Sclerotinia sclerotiorum	FunCo1
	CoLefu3	Lentithecium fluviatile	FunCo1
	CoMelva-S	Meliniomyces variabilis	FunCo10
	CoOima4	Oidiodendron malus	FunCo10
	CoCegeo11	Cenococcum geophilum	FunCo11
	Copia-30_BG	Blumeria graminis	FunCo11
	Copia-1_PAD	Ogataea parapolymorpha	FunCo14
	TCA5	Candida albicans	FunCo14
	Copia-1_CDC	Candida dubliniensis	FunCo14
	Copia-7_LBS	Laccaria bicolor	FunCo15
	Copia-8_ADe	Auricularia delicata	FunCo15
	Copia-1_LBS	Laccaria bicolor	FunCo17
	Copia-1_PSH	Punctularia strigosozonata	FunCo17
	Copia-1_AB	Agaricus bisporus	FunCo18
	PCretro5	Phanerochaete chrysosporium	FunCo18
	Copia-4_CPu	Coniophora puteana	FunCo19
	Copia-6_SCH	Schizophyllum commune	FunCo19
	CoMelva2	Meliniomyces variabilis	FunCo2
	CoScle2	Sclerotinia sclerotiorum	FunCo2
	CoHypo1	Hypoxylon sp.	FunCo21
	Copia-9_BG	Blumeria graminis	FunCo21
	Copia-4_PGr	Puccinia graminis	FunCo22
	Copia-5_MLP	Melampsora larici-populina	FunCo22
	Copia-2_MLP	Melampsora larici-populina	FunCo23
	Copia-4_MLP	Melampsora larici-populina	FunCo23
	CoErypi3	Erysiphe pisi	FunCo24
	Copia-36_BG	Blumeria graminis	FunCo24
	Copia-1_CCO	Coprinopsis cinerea	FunCo25
	Copia-3_LBS	Laccaria bicolor	FunCo25
	CoErypi2	Erysiphe pisi	FunCo26
	Copia-20_BG	Blumeria graminis	FunCo26
	Copia-1_RGl	Rhodotorula toruloides	FunCo27
	Copia-3_MVPL	Microbotryum lychnidis-dioicae	FunCo27
	Copia-11_MLP	Melampsora larici-populina	FunCo28
	Copia-19_PGr	Puccinia graminis	FunCo28
	CoMagor1	Magnaporthe oryzae	FunCo3
	CoMagpo1	Magnaporthe poae	FunCo3
	Copia-3-I_AN	Aspergillus nidulans	FunCo4
	CoTasti6	Talaromyces stipitatus	FunCo4
	CoCegeo5	Cenococcum geophilum	FunCo5
	CoPytri4	Pyrenophora tritici-repentis	FunCo5
	CoNefi2	Neosartorya fischeri	FunCo6
	CoChaglo2	Chaetomium globosum	FunCo6
	CoCegeo7	Cenococcum geophilum	FunCo7
	CoMelva3	Meliniomyces variabilis	FunCo7
	CoCegeo17	Cenococcum geophilum	FunCo9
	CoTalac-s	Talaromyces aculeatus	FunCo9
	GalEa1	Eumunida annulosa	GalEa		x
	Cico1	Ciona intestinalis	GalEa
	Corex2	Rimicaris exoculata	GalEa
	CoSeof1	Sepia officinalis	GalEa
	Gal-Assa1	Ascocoryne sarcoides	GalEa
	Gal-Oima1	Oidiodendron malus	GalEa
	Gal-Pytri1	Pyrenophora tritici-repentis	GalEa
	Hydra1-2	Danio rerio	Hydra1		x
	Hydra1-1	Hydra magnipapillata	Hydra1
	Tse1	Kazachstania exigua	Pseudovirus FunCo12
	Ty1B	Saccharomyces cerevisiae	Pseudovirus FunCo12
	Ty4	Saccharomyces cerevisiae	Pseudovirus FunCo12
	PCAL_I	Candida albicans	Pseudovirus FunCo13
	Tdh2	Debaryomyces hansenii	Pseudovirus FunCo13
	Retrofit	Oryza longistaminata	Retrofit		x
	ATCOPIA11	Arabidopsis thaliana	Retrofit
	Melmoth	Brassica	Retrofit
	ATCOPIA4	Arabidopsis thaliana	Retrofit
	ATRE1	Arabidopsis thaliana	Retrofit
	Hopscotch	Oryza sativa	Retrofit
	TST1	Solanum tuberosum	Retrofit
	Araco	Arabidopsis thaliana	Sirevirus Oryco		x
	Vitico1-1	Vitis vinifera	Sirevirus Oryco
	Poco	Populus trichocarpa	Sirevirus Oryco
	SIRE1-4	Glycine max	Sirevirus Sire		x
	Endovir1-1	Arabidopsis thaliana	Sirevirus Sire
	Opie-2	Zea mays	Sirevirus Sire
	TSI-9	Setaria italica ssp.	Sirevirus Sire
	Tork4	Solanum lycopersicon	Tork		x
	ANGELA1_AT	Aegilops tauschii	Tork
	BARE1_HV	Hordeum vulgare	Tork
	Batata	Ipomoea batatas	Tork
	Tto1	Nicotiana tabacum	Tork
	Tnt1	Nicotiana tabacum	Tork
	Sto-4	Zea mays	Tork
	STONOR	Zea mays	Tork
	Copia-3_SCH	Schizophyllum commune	Tork FunCo20
	Copia-9_ADe	Auricularia delicata	Tork FunCo20
	TY5	Saccharomyces cerevisiae	single
	Mtanga	Anopheles gambiae	single
	Osser	Volvox carteri	single
	Yokozuna	Bombyx mori	single
Bel/Pao	Moose	Anopheles gambiae	Bel
	AGM1	Anopheles gambiae	Bel
	Bel16_AG	Anopheles gambiae str. PEST	Bel
	Bel9_AG	Anopheles gambiae str. PEST	Bel
	ROO	Drosophila melanogaster	Bel
	MAX	Drosophila melanogaster	Bel
	Bel2_NVi	Nasonia vitripennis	Bel
	Bel3_Nvi	Nasonia vitripennis	Bel
	Bel	Drososphila melanogaster	Bel
	NaBel	Nasonia vitripennis	Bel
	TriBel	Tribolium castaneum	Bel		x
	Bel19_DR	Danio rerio	Dan
	Bel9_DR	Danio rerio	Dan
	Bel2_DR	Danio rerio	Dan
	Bel15_DR	Danio rerio	Dan
	CATCH1_DR	Danio rerio	Dan
	ZeBel	Danio rerio	Dan
	NC-1118	Danio rerio	Dan
	NC-183	Danio rerio	Dan		x
	NC-219	Danio rerio	Dan
	NC-290	Danio rerio	Dan
	NC-572	Danio rerio	Dan
	Bel1_SM	Schmidtea mediterranea	Flow
	NC-17	Hydra magnipapillata	Flow		x
	NC-120	Ixodes scapularis	Flow
	NC-63	Schmidtea mediterranea	Flow
	NC-703	Schmidtea mediterranea	Flow
	Bel1_AG	Anopheles gambiae str. PEST	Pao
	Bel3_AG	Anopheles gambiae str. PEST	Pao
	Tamy	Antheraea mylitta	Pao
	CuBel	Culex quinquefasciatus	Pao
	Ninja	Drosophila simulans	Pao
	NC-446	Anopheles gambiae Pest	Pao
	Pao	Bombyx mori	Pao		x
	NC-24	Drosophila ananassae	Pao
	NC-402	Drosophila willistoni	Pao
	NC-1608	Nasonia vitripennis	Pao
	Bel1_Cis	Ciona savignyi	Sinbad
	Bel5_DR	Danio rerio	Sinbad
	CATCH3_DR	Danio rerio	Sinbad
	KoBel	Saccoglossus kowalevskii	Sinbad		x
	SACI-6	Schistosoma mansoni	Sinbad
	Sinbad	Schistosoma mansoni	Sinbad
	Bel35_DR	Danio rerio	Sinbad	Sparrow
	Bel1_DR	Danio rerio	Sinbad	Sparrow
	Bel24_DR	Danio rerio	Sinbad	Surcouf
	Bel4_DR	Danio rerio	Suzu
	BelPADRE_DR	Danio rerio	Suzu
	GaBel	Gasterosteus aculeatus	Suzu
	PurBel	Strongylocentrotus purpuratus	Suzu		x
	Bel3_SP	Strongylocentrotus purpuratus	Suzu
	Suzu	Takifugu rubripes	Suzu
	NC-343	Gasterosteus aculeatus	Suzu
	NC-1077	Oryzias latipes	Suzu
	NC-365	Strongylocentrotus purpuratus	Suzu
	CATCH1_TR	Takifugu rubripes	Suzu
	TAS	Ascaris lumbricoides	Tas		x
	MaBel	Brugia malayi	Tas
	Cer10-1	Caenorhabditis elegans	Tas
	Bel-4_HM	Hydra magnipapillata	Tas
	Bel-5_HM	Hydra magnipapillata	Tas
	Bel-2_HM	Hydra magnipapillata	Tas
	Bel-3_HM	Hydra magnipapillata	Tas
	Hydra3-1	Hydra magnipapillata	Tas
	Bel-6_NV	Nematostella vectensis	Tas
	Bel-1_NV	Nematostella vectensis	Tas
	SpiroBel	Trichinella spiralis	Tas
	CER7	Schistosoma mansoni	Tas
Gypsy	Tom	Drosophila ananassae	17.6
	17.6	Drosophila melanogaster	17.6		x
	Zam	Drosophila melanogaster	17.6
	Tv1	Drosophila virilis	17.6
	412	Drosophila melanogaster	412/Mdg1		x
	Mdg1	Drosophila melanogaster	412/Mdg1
	Athila4-1	Arabidopsis	Athila		x
	Diaspora	Glycine max	Athila
	Calypso	Glycine max	Athila
	Cer2	Caenorhabditis elegans	Cer2-3		x
	Cer3	Caenorhabditis elegans	Cer2-3
	Beetle1	Beta vulgaris	CRM
	Cereba	Hordeum vulgare	CRM
	CRM	Zea Mays	CRM		x
	Kabuki	Bombyx mori	CsRN1
	CsRN1	Clonorchis sinensis	CsRN1		x
	Legolas	Arabidopsis	Del
	Bagy-1	Hordeum vulgare	Del
	Del	Lilium henryi	Del		x
	Peabody	Pisum sativum	Del
	Galadriel	Lycopersicon esculentum	Galadriel		x
	Monkey	Musa acuminata	Galadriel
	Tntom1	Nicotiana tomentosiformis	Galadriel
	rGmr1	Danio rerio	Gmr1
	Gmr1	Gadus morhua	Gmr1		x
	Yoyo	Ceratitis capitata	Gypsy
	Nomad	Drosophila melanogaster	Gypsy
	Gypsy	Drosophila melanogaster	Gypsy		x
	Springer	Drosophila melanogaster	Gypsy
	Cigr-1	Ciona intestinalis	Mag
	Mag	Bombyx mori	Mag A-clade
	CFG1	Chlamys farreri	Mag A-clade
	Hydra2-1	Hydra magnipapillata	Mag A-clade		x
	PYG1	Mizuhopecten yessoensis	Mag A-clade
	Cer6	Caenorhabditis elegans	Mag B-clade
	Gulliver	Schistosoma japonicum	Mag B-clade		x
	SURL	Tripneustes gratilla	Mag C-clade		x
	Dane-1	Aspergillus nidulans	Maggy
	Maggy	Magnaporthe grisea	Maggy		x
	Micropia	Drosophila hydei	Micropia/Mdg3
	Mdg3	Drosophila melanogaster	Micropia/Mdg3		x
	Osvaldo	Drosophila buzzatii	Osvaldo		x
	Ulysses	Drosophila virilis	Osvaldo
	Woot	Tribolium castaneum	Osvaldo
	Real	Alternaria alternata	Pyggy
	Grasshopper	Magnaporthe grisea	Pyggy
	Pyggy	Pyrenophora graminea	Pyggy		x
	Cgret	Colletotrichum gloeosporioides	Pyret
	Skippy	Fusarium oxyporum	Pyret
	Pyret	Magnaporthe grisea	Pyret		x
	Gloin	Arabidopsis	Reina
	Gimli	Arabidopsis	Reina
	Reina	Zea Mays	Reina		x
	Tat4-1	Arabidopsis	Tat		x
	RIRE2	Oryza sativa	Tat
	Ogre	Pisum sativum	Tat
	Cinful-1	Zea Mays	Tat
	TF1	Schizosaccharomyces pombe	TF1-2		x
	Amn-ichi	Anolis carolinensis	V-clade
	Sushi-ichi	Takifugu rubripes	V-clade		x
	Amn-san	Xenopus (Silurana) tropicalis	V-clade
	Tor2	Oikopleura dioica	single
	Cer1	Caenorhabditis elegans	single
	REM1	Chlamydomonas reinhardtii	single
	Skipper	Dictyostelium discoideum	single
	MGLR3	Magnaporthe grisea	single
	Tor4a	Oikopleura dioica	single
	G-Rhodo	Rhodomonas salina	single
	Ty3-1	Saccharomyces cerevisiae	single		x
	Tse3	Saccharomyces exiguus	single
	marY1	Tricholoma matsutake	single
	* elements come from the Gypsy Database, RepBase, de la Chaux and Wagner 2011, Piednoël et al. 2013, Donnart et al. 2017
