# Supplementary material for: Mollusc genomes reveal variability in patterns of LTR-retrotransposons dynamics
Source: BMC Genomics. 2018 Nov 15;19:821. doi: 10.1186/s12864-018-5200-1 (PMC6238403; doi:10.1186/s12864-018-5200-1)
Supplement: Supplementary file 3 — Copy number and genomic proportions of the clades and families of LTR-retrotransposons detected in mollusc genomes. Copy numbers are given according to the estimation procedure. Additionally, we specify by which methods each family has been characterised. (XLSX 65 kb) [file 12864_2018_5200_MOESM3_ESM.xlsx]

## Sheet: Feuil1
Host species	clade	Family	Nb of copies			Genomic	Nb of base pairs		identified
			LTRH	RM >3kb	RM	proportion (%)	by clade	by family	from
Crassostrea gigas	GalEa	Copia-2_CG	2	2	6	0.00836399	46649	11156	cluster LTRH
Bivalve		Copia-3_CG	5	4	17			35493	cluster LTRH + Repbase
558 Mb
	Sinbad	Bel-10_CG	2	3	31	0.0234229	130638	52535	cluster LTRH + Repbase
		Bel-14_CG	1	3	66			44486	orphan LTRH + Repbase
		Bel-33_CG	1	3	10			18295	orphan LTRH
		Bel-35_CG	1	2	5			15322	orphan LTRH
	Sparrow	Bel-1_CG	1	1	6	0.132915	741314	14555	orphan LTRH + Repbase
		Bel-2_CG	3	5	18			48524	cluster LTRH + Repbase
		Bel-4_CG	1	3	10			21893	orphan LTRH + Repbase
		Bel-5_CG	2	6	51			69067	cluster LTRH + Repbase
		Bel-6_CG	3	6	17			41344	cluster LTRH + Repbase
		Bel-7_CG	2	2	4			14612	cluster LTRH + Repbase
		Bel-8_CG	1	1	1			4183	orphan LTRH + Repbase
		Bel-11_CG	4	4	16			39293	cluster LTRH + Repbase
		Bel-12_CG	2	3	13			31898	cluster LTRH + Repbase
		Bel-15_CG	1	2	5			16863	orphan LTRH + Repbase
		Bel-16_CG	1	4	8			19388	orphan LTRH + Repbase
		Bel-17_CG	3	3	9			24752	cluster LTRH + Repbase
		Bel-18_CG	1	1	2			8935	orphan LTRH + Repbase
		Bel-19_CG	2	4	12			23238	cluster LTRH
		Bel-21_CG	2	2	8			19768	cluster LTRH
		Bel-22_CG	2	2	5			17292	cluster LTRH
		Bel-23_CG	2	2	8			17718	cluster LTRH
		Bel-24_CG	2	4	8			25579	cluster LTRH
		Bel-25_CG	2	2	6			16769	cluster LTRH
		Bel-27_CG	2	4	23			37667	cluster LTRH
		Bel-28_CG	2	3	15			28367	cluster LTRH
		Bel-29_CG	2	3	10			22158	cluster LTRH
		Bel-30_CG	2	3	23			40539	cluster LTRH
		Bel-31_CG	1	1	2			8216	orphan LTRH
		Bel-32_CG	1	1	5			11950	orphan LTRH
		Bel-34_CG	1	2	2			9932	orphan LTRH
		Bel-36_CG	1	1	4			12497	orphan LTRH
		Bel-39_CG	0	1	1			3935	RM
		Bel-40_CG	0	1	2			8132	RM
	Surcouf	Bel-38_CG	1	1	3	0.00117045	6528	6528	orphan LTRH
	Suzu	Bel-3_CG	1	2	11	0.00438935	24481	24481	orphan LTRH + Repbase
	Tas	Bel-13_CG	4	6	19	0.00918732	51241	51241	cluster LTRH + Repbase
	nc	Bel-37_CG	1	2	8			17461	orphan LTRH
	nt	Bel-20_CG	2	3	8			20307	cluster LTRH
	nt	Bel-26_CG	2	5	14			36796	cluster LTRH
	nt	Bel-9_CG	0	0	16			26613	Repbase
	Mag AB-clade	Gypsy-8_CG	1	3	6	0.0335309	187014	14339	orphan LTRH + Repbase
		Gypsy-46_CG	4	3	14			33307	cluster LTRH + Repbase
		Gypsy-52_CG	7	10	21			59005	cluster LTRH + Repbase
		Gypsy-56_CG	1	2	9			19522	orphan LTRH + Repbase
		Gypsy-58_CG	4	4	6			22024	cluster LTRH + Repbase
		Gypsy-85_CG	4	4	8			22118	cluster LTRH
		Gypsy-100_CG	2	2	4			9886	cluster LTRH
		Gypsy-121_CG	1	1	3			6813	orphan LTRH
	Mag C-clade	Gypsy-9_CG	5	6	13	0.0555883	310036	36097	cluster LTRH + Repbase
		Gypsy-14_CG	1	5	8			24282	orphan LTRH + Repbase
		Gypsy-21_CG	1	0	8			13660	orphan LTRH + Repbase
		Gypsy-31_CG	2	2	12			25311	cluster LTRH + Repbase
		Gypsy-41_CG	2	2	8			19056	cluster LTRH + Repbase
		Gypsy-42_CG	3	4	10			25750	cluster LTRH + Repbase
		Gypsy-45_CG	4	4	7			20380	cluster LTRH + Repbase
		Gypsy-64_CG	2	2	6			14376	cluster LTRH + Repbase
		Gypsy-68_CG	2	2	8			17016	cluster LTRH + Repbase
		Gypsy-74_CG	1	2	4			8911	orphan LTRH + Repbase
		Gypsy-97_CG	2	4	13			35407	cluster LTRH
		Gypsy-99_CG	2	3	12			25521	cluster LTRH
		Gypsy-101_CG	2	2	5			12413	cluster LTRH
		Gypsy-124_CG	1	1	1			4485	orphan LTRH
		Gypsy-125_CG	1	1	4			7200	orphan LTRH
		Gypsy-134_CG	1	2	4			7260	orphan LTRH
		Gypsy-137_CG	1	1	5			7245	orphan LTRH
		Gypsy-143_CG	0	1	2			5666	RM
	MolGy1	Gypsy-12_CG	1	3	18	0.103023	574599	31042	orphan LTRH + Repbase
		Gypsy-16_CG	1	1	16			20246	orphan LTRH + Repbase
		Gypsy-17_CG	1	2	9			23450	orphan LTRH + Repbase
		Gypsy-24_CG	1	2	2			9273	orphan LTRH + Repbase
		Gypsy-26_CG	1	4	9			23007	orphan LTRH + Repbase
		Gypsy-28_CG	1	1	5			13211	orphan LTRH + Repbase
		Gypsy-29_CG	1	1	6			15927	orphan LTRH + Repbase
		Gypsy-43_CG	2	3	24			33883	cluster LTRH + Repbase
		Gypsy-53_CG	1	2	6			14179	orphan LTRH + Repbase
		Gypsy-55_CG	1	3	9			24294	orphan LTRH + Repbase
		Gypsy-65_CG	3	5	55			64900	cluster LTRH + Repbase
		Gypsy-66_CG	1	2	11			23772	orphan LTRH + Repbase
		Gypsy-67_CG	4	3	11			26080	cluster LTRH + Repbase
		Gypsy-72_CG	1	4	13			38654	orphan LTRH + Repbase
		Gypsy-73_CG	1	2	6			13427	orphan LTRH + Repbase
		Gypsy-83_CG	0	7	62			58498	Repbase
		Gypsy-84_CG	1	1	7			16304	orphan LTRH + Repbase
		Gypsy-115_CG	1	1	1			6902	orphan LTRH
		Gypsy-116_CG	1	1	2			8065	orphan LTRH
		Gypsy-117_CG	1	2	7			18081	orphan LTRH
		Gypsy-106_CG	1	2	3			10546	orphan LTRH
		Gypsy-128_CG	1	1	4			10981	orphan LTRH
		Gypsy-130_CG	1	1	3			11517	orphan LTRH
		Gypsy-131_CG	1	1	6			15449	orphan LTRH
		Gypsy-132_CG	1	3	10			29411	orphan LTRH
		Gypsy-136_CG	1	1	6			13500	orphan LTRH
	MolGy2	Gypsy-1_CG	2	8	56	0.245764	1370716	84374	cluster LTRH + Repbase
		Gypsy-6_CG	2	6	18			33176	cluster LTRH + Repbase
		Gypsy-7_CG	4	5	26			51014	cluster LTRH + Repbase
		Gypsy-11_CG	3	4	12			30490	cluster LTRH + Repbase
		Gypsy-13_CG	3	4	17			41575	cluster LTRH + Repbase
		Gypsy-18_CG	3	3	29			54240	cluster LTRH + Repbase
		Gypsy-19_CG	2	2	8			22396	cluster LTRH + Repbase
		Gypsy-20_CG	2	8	43			58707	cluster LTRH + Repbase
		Gypsy-22_CG	3	5	24			44482	cluster LTRH + Repbase
		Gypsy-34_CG	1	3	9			23607	orphan LTRH + Repbase
		Gypsy-44_CG	2	3	13			32900	cluster LTRH + Repbase
		Gypsy-49_CG	1	4	25			47167	orphan LTRH + Repbase
		Gypsy-51_CG	5	6	28			57213	cluster LTRH + Repbase
		Gypsy-59_CG	2	5	27			56923	cluster LTRH + Repbase
		Gypsy-60_CG	2	6	32			55387	cluster LTRH + Repbase
		Gypsy-63_CG	2	3	15			28529	cluster LTRH + Repbase
		Gypsy-69_CG	3	7	16			54090	cluster LTRH + Repbase
		Gypsy-71_CG	2	4	15			36112	cluster LTRH + Repbase
		Gypsy-75_CG	2	3	32			47399	cluster LTRH + Repbase
		Gypsy-78_CG	1	1	16			31262	orphan LTRH + Repbase
		Gypsy-86_CG	3	5	28			48889	cluster LTRH
		Gypsy-87_CG	3	4	24			39748	cluster LTRH
		Gypsy-88_CG	2	2	18			28429	cluster LTRH
		Gypsy-89_CG	2	2	32			40021	cluster LTRH
		Gypsy-90_CG	2	3	24			39494	cluster LTRH
		Gypsy-91_CG	2	2	7			24204	cluster LTRH
		Gypsy-93_CG	2	3	16			32106	cluster LTRH
		Gypsy-94_CG	2	2	13			23567	cluster LTRH
		Gypsy-95_CG	2	2	7			16093	cluster LTRH
		Gypsy-104_CG	3	5	16			32076	cluster LTRH
		Gypsy-105_CG	3	5	30			41492	cluster LTRH
		Gypsy-107_CG	1	1	2			11239	orphan LTRH
		Gypsy-109_CG	1	2	6			17594	orphan LTRH
		Gypsy-110_CG	1	2	5			11958	orphan LTRH
		Gypsy-112_CG	1	2	2			8094	orphan LTRH
		Gypsy-114_CG	1	1	2			8375	orphan LTRH
		Gypsy-118_CG	1	1	1			6267	orphan LTRH
		Gypsy-123_CG	1	2	12			22145	orphan LTRH
		Gypsy-127_CG	1	1	7			11686	orphan LTRH
		Gypsy-138_CG	1	2	4			10824	orphan LTRH
		Gypsy-141_CG	0	1	2			5372	RM
	MolGy3	Gypsy-2_CG	4	5	13	0.0278548	155356	33414	cluster LTRH + Repbase
		Gypsy-15_CG	2	5	15			37879	cluster LTRH + Repbase
		Gypsy-54_CG	4	5	20			44133	cluster LTRH + Repbase
		Gypsy-57_CG	1	2	5			12272	orphan LTRH + Repbase
		Gypsy-135_CG	1	1	7			10811	orphan LTRH
		Gypsy-139_CG	0	0	6			8145	RM
		Gypsy-142_CG	0	0	6			8702	RM
	MolGy4	Gypsy-4_CG	22	50	342	0.117263	654020	548757	cluster LTRH + Repbase
		Gypsy-50_CG	0	4	12			26125	Repbase
		Gypsy-103_CG	3	8	35			74263	cluster LTRH
		Gypsy-111_CG	1	0	3			4875	orphan LTRH
	MolGy5	Gypsy-140_CG	0	1	4	0.00130384	7272	7272	RM
	MolGy6	Gypsy-3_CG	3	6	72	0.0643333	358810	93834	cluster LTRH + Repbase
		Gypsy-10_CG	1	1	5			15872	orphan LTRH + Repbase
		Gypsy-27_CG	1	2	10			21017	orphan LTRH + Repbase
		Gypsy-30_CG	0	3	6			21351	Repbase
		Gypsy-32_CG	1	2	94			86791	orphan LTRH + Repbase
		Gypsy-38_CG	1	1	8			14439	orphan LTRH + Repbase
		Gypsy-39_CG	0	0	23			39107	Repbase
		Gypsy-70_CG	1	1	9			22383	orphan LTRH + Repbase
		Gypsy-120_CG	1	1	6			17755	orphan LTRH
		Gypsy-122_CG	1	1	4			11436	orphan LTRH
		Gypsy-126_CG	1	1	1			8175	orphan LTRH
		Gypsy-129_CG	1	0	5			6650	orphan LTRH
	MolGy7	Gypsy-23_CG	3	2	54	0.0220567	123018	68341	cluster LTRH + Repbase
		Gypsy-37_CG	2	2	26			39460	cluster LTRH + Repbase
		Gypsy-108_CG	1	1	5			15217	orphan LTRH
	MolGy10	Gypsy-5_CG	3	4	31	0.0103386	57662	39987	cluster LTRH + Repbase
		Gypsy-36_CG	1	1	8			17675	orphan LTRH + Repbase
	MolGy13	Gypsy-96_CG	2	3	6	0.00488367	27238	18098	cluster LTRH
		Gypsy-113_CG	1	1	3			9140	orphan LTRH
	MolGy14	Gypsy-33_CG	1	1	5	0.00827668	46162	10117	orphan LTRH + Repbase
		Gypsy-40_CG	2	3	25			36045	cluster LTRH + Repbase
	nc	Gypsy-25_CG	1	2	11			19428	orphan LTRH + Repbase
	nc	Gypsy-35_CG	6	9	86			147818	cluster LTRH + Repbase
	nc	Gypsy-47_CG	5	7	60			86693	cluster LTRH + Repbase
	nc	Gypsy-48_CG	1	1	13			16587	orphan LTRH + Repbase
	nc	Gypsy-62_CG	3	3	12			18115	cluster LTRH + Repbase
	nc	Gypsy-102_CG	6	7	34			68018	cluster LTRH
	nc	Gypsy-119_CG	1	1	11			22819	orphan LTRH
	nc	Gypsy-133_CG	1	3	8			10068	orphan LTRH
	nt	Gypsy-61_CG	1	2	6			12714	orphan LTRH + Repbase
	nt	Gypsy-76_CG	0	2	6			17593	Repbase
	nt	Gypsy-77_CG	0	0	14			13976	Repbase
	nt	Gypsy-79_CG	0	0	7			13387	Repbase
	nt	Gypsy-80_CG	1	3	10			23176	orphan LTRH + Repbase
	nt	Gypsy-81_CG	3	4	22			42559	cluster LTRH + Repbase
	nt	Gypsy-82_CG	0	0	21			16441	Repbase
	nt	Gypsy-98_CG	2	1	5			12267	cluster LTRH
		extra Gypsy_CG			4			10465
Mytilus galloprovincialis	GalEa	Copia-1_MG	0	0	11	0.000652499	10588	10588	RM
Bivalve
1623 Mb
	Sinbad	Bel-13_MG	0	0	3	<0,001	2660	2660	RM
	Sparrow	Bel-2_MG	1	2	2	0.00314806	51083	9511	orphan LTRH
		Bel-4_MG	0	1	8			11273	RM
		Bel-8_MG	0	0	3			3524	RM
		Bel-9_MG	0	0	24			17622	RM
		Bel-10_MG	0	0	4			3636	RM
		Bel-11_MG	0	0	2			4243	RM
		Bel-16_MG	0	0	1			1274	RM
	Tas	Bel-1_MG	1	1	2	0.00137531	22317	5326	orphan LTRH
		Bel-3_MG	0	0	2			2875	RM
		Bel-6_MG	0	0	4			2746	RM
		Bel-7_MG	0	0	4			3028	RM
		Bel-12_MG	0	0	4			2934	RM
		Bel-15_MG	0	0	3			2748	RM
	Mag C-clade	Gypsy-1_MG	2	3	6	0.00209184	33944	15436	cluster LTRH
		Gypsy-30_MG	0	0	9			8749	RM
		Gypsy-31_MG	0	1	11			9759	RM
	MolGy1	Gypsy-2_MG	1	1	7	0.00340097	55187	9224	orphan LTRH
		Gypsy-9_MG	0	0	10			7618	RM
		Gypsy-32_MG	0	0	10			7832	RM
		Gypsy-40_MG	0	0	13			7647	RM
		Gypsy-41_MG	0	0	3			3284	RM
		Gypsy-42_MG	0	0	5			4617	RM
		Gypsy-51_MG	0	0	15			14965	RM
	MolGy2	Gypsy-5_MG	0	0	1	0.007428	120533	2814	RM
		Gypsy-6_MG	0	0	2			3068	RM
		Gypsy-7_MG	0	0	2			4922	RM
		Gypsy-10_MG	0	0	10			9520	RM
		Gypsy-11_MG	0	0	1			1299	RM
		Gypsy-12_MG	0	0	5			4647	RM
		Gypsy-19_MG	0	0	1			1149	RM
		Gypsy-24_MG	0	0	8			7171	RM
		Gypsy-25_MG	0	0	4			5341	RM
		Gypsy-26_MG	0	0	13			9773	RM
		Gypsy-28_MG	0	0	6			3694	RM
		Gypsy-29_MG	0	0	4			3168	RM
		Gypsy-33_MG	0	0	2			1629	RM
		Gypsy-34_MG	0	0	10			8364	RM
		Gypsy-36_MG	0	0	3			4692	RM
		Gypsy-37_MG	0	0	5			3838	RM
		Gypsy-38_MG	0	0	3			2820	RM
		Gypsy-43_MG	0	0	5			3937	RM
		Gypsy-45_MG	0	0	21			23496	RM
		Gypsy-46_MG	0	0	1			2856	RM
		Gypsy-47_MG	0	0	6			5922	RM
		Gypsy-50_MG	0	0	3			3036	RM
		Gypsy-52_MG	0	0	5			3377	RM
	MolGy3	Gypsy-15_MG	0	0	5	0.000579349	9401	7000	RM
		Gypsy-27_MG	0	0	3			2401	RM
	MolGy5	Gypsy-4_MG	0	0	105	0.0041061	66629	66629	RM
	MolGy6	Gypsy-14_MG	0	0	1	0.00168758	27384	2946	RM
		Gypsy-16_MG	0	0	2			5338	RM
		Gypsy-17_MG	0	0	5			4668	RM
		Gypsy-20_MG	0	0	5			3899	RM
		Gypsy-21_MG	0	0	1			1366	RM
		Gypsy-22_MG	0	1	2			3651	RM
		Gypsy-23_MG	0	0	1			2688	RM
		Gypsy-44_MG	0	0	1			2828	RM
	MolGy10	Gypsy-8_MG	0	1	4	<0,001	6276	6276	RM
	MolGy13	Gypsy-49_MG	0	0	11	<0,001	7589	7589	RM
	nc	Gypsy-3_MG	1	0	7			6350	orphan LTRH
	nc	Gypsy-39_MG	0	0	4			4192	RM
		extra Gypsy_MG			24			16288
Pinctada fucata	Sinbad	Bel-7_PF	1	1	1	<0.001	9865	6956	orphan LTRH
Bivalve		Bel-34_PF	0	1	1			2909	RM
1413 Mb	Sparrow	Bel-2_PF	1	1	1	0.014551	205631	7774	orphan LTRH
		Bel-4_PF	1	2	2			11341	orphan LTRH
		Bel-5_PF	1	1	1			7170	orphan LTRH
		Bel-6_PF	1	1	1			7738	orphan LTRH
		Bel-8_PF	1	1	2			8923	orphan LTRH
		Bel-9_PF	1	1	4			8042	orphan LTRH
		Bel-10_PF	1	1	1			6393	orphan LTRH
		Bel-11_PF	1	1	1			8794	orphan LTRH
		Bel-12_PF	1	1	1			7600	orphan LTRH
		Bel-13_PF	1	1	2			8081	orphan LTRH
		Bel-14_PF	1	0	2			2627	orphan LTRH
		Bel-15_PF	1	1	1			7378	orphan LTRH
		Bel-16_PF	1	1	5			11054	orphan LTRH
		Bel-17_PF	1	2	5			21500	orphan LTRH
		Bel-18_PF	1	2	2			8409	orphan LTRH
		Bel-19_PF	1	1	2			10866	orphan LTRH
		Bel-21_PF	1	1	1			7199	orphan LTRH
		Bel-22_PF	1	1	1			10482	orphan LTRH
		Bel-25_PF	0	1	1			3429	RM
		Bel-26_PF	0	1	1			5089	RM
		Bel-27_PF	0	1	2			6868	RM
		Bel-28_PF	0	1	2			4446	RM
		Bel-29_PF	0	1	2			3970	RM
		Bel-30_PF	0	1	2			5212	RM
		Bel-31_PF	0	1	3			7393	RM
		Bel-32_PF	0	1	1			3577	RM
		Bel-33_PF	0	1	1			4276	RM
	Surcouf	Bel-3_PF	1	1	1	<0.001	10646	7599	orphan LTRH
		Bel-24_PF	0	1	1			3047	RM
	nc	Bel-20_PF	1	1	2			4928	orphan LTRH
	nt	Bel-1_PF	2	3	3			17044	cluster LTRH
		extra Bel_PF			2			2853
	Mag AB-clade	Gypsy-10_PF	1	1	3	0.00181308	25622	6865	orphan LTRH
		Gypsy-49_PF	1	1	1			4164	orphan LTRH
		Gypsy-57_PF	1	1	1			7789	orphan LTRH
		Gypsy-65_PF	1	1	5			6804	orphan LTRH
	Mag C-clade	Gypsy-6_PF	2	3	8	0.00869211	122835	18625	cluster LTRH
		Gypsy-9_PF	1	1	8			13853	orphan LTRH
		Gypsy-18_PF	1	1	1			6079	orphan LTRH
		Gypsy-22_PF	1	2	4			13590	orphan LTRH
		Gypsy-24_PF	1	1	1			6436	orphan LTRH
		Gypsy-26_PF	1	1	2			5530	orphan LTRH
		Gypsy-27_PF	1	1	1			3848	orphan LTRH
		Gypsy-31_PF	1	1	1			8251	orphan LTRH
		Gypsy-33_PF	1	1	1			6064	orphan LTRH
		Gypsy-34_PF	1	1	1			4936	orphan LTRH
		Gypsy-35_PF	1	1	2			5471	orphan LTRH
		Gypsy-44_PF	1	1	1			5001	orphan LTRH
		Gypsy-55_PF	1	1	1			4725	orphan LTRH
		Gypsy-58_PF	1	1	1			4795	orphan LTRH
		Gypsy-73_PF	0	1	2			4678	RM
		Gypsy-78_PF	0	0	1			1666	RM
		Gypsy-112_PF	0	0	3			3986	RM
		Gypsy-114_PF	0	0	1			2909	RM
		Gypsy-120_PF	0	0	1			2392	RM
	MolGy1	Gypsy-13_PF	1	1	2	0.0104508	147689	8679	orphan LTRH
		Gypsy-16_PF	1	1	4			9075	orphan LTRH
		Gypsy-17_PF	1	1	1			5890	orphan LTRH
		Gypsy-29_PF	1	1	2			11051	orphan LTRH
		Gypsy-38_PF	1	1	1			11308	orphan LTRH
		Gypsy-40_PF	1	1	2			7246	orphan LTRH
		Gypsy-41_PF	1	1	1			3509	orphan LTRH
		Gypsy-43_PF	1	1	1			9711	orphan LTRH
		Gypsy-48_PF	1	1	1			6501	orphan LTRH
		Gypsy-56_PF	1	1	1			6674	orphan LTRH
		Gypsy-68_PF	0	1	1			5204	RM
		Gypsy-69_PF	0	0	1			1132	RM
		Gypsy-72_PF	0	0	1			2928	RM
		Gypsy-74_PF	0	1	3			5608	RM
		Gypsy-76_PF	0	1	2			5420	RM
		Gypsy-80_PF	0	1	2			5167	RM
		Gypsy-81_PF	0	1	1			3860	RM
		Gypsy-89_PF	0	1	2			6637	RM
		Gypsy-93_PF	0	1	3			7168	RM
		Gypsy-100_PF	0	0	4			4745	RM
		Gypsy-102_PF	0	0	4			5015	RM
		Gypsy-104_PF	0	1	1			4512	RM
		Gypsy-106_PF	0	0	2			1610	RM
		Gypsy-121_PF	0	0	1			1029	RM
		Gypsy-128_PF	0	1	5			8010	RM
	MolGy2	Gypsy-3_PF	2	3	28	0.0272369	384906	40374	cluster LTRH
		Gypsy-4_PF	2	2	6			14324	cluster LTRH
		Gypsy-7_PF	1	1	1			10667	orphan LTRH
		Gypsy-8_PF	1	1	2			10868	orphan LTRH
		Gypsy-11_PF	1	1	4			12074	orphan LTRH
		Gypsy-14_PF	1	1	1			9618	orphan LTRH
		Gypsy-19_PF	1	1	1			8817	orphan LTRH
		Gypsy-21_PF	1	2	4			11946	orphan LTRH
		Gypsy-23_PF	1	1	1			9019	orphan LTRH
		Gypsy-28_PF	1	1	3			11677	orphan LTRH
		Gypsy-30_PF	1	1	5			11491	orphan LTRH
		Gypsy-32_PF	1	1	4			9150	orphan LTRH
		Gypsy-34_PF	0	1	5			6431	RM
		Gypsy-36_PF	1	1	3			13246	orphan LTRH
		Gypsy-42_PF	1	1	1			11013	orphan LTRH
		Gypsy-46_PF	1	1	2			8933	orphan LTRH
		Gypsy-50_PF	1	1	1			7102	orphan LTRH
		Gypsy-51_PF	1	1	1			10493	orphan LTRH
		Gypsy-54_PF	1	1	3			9895	orphan LTRH
		Gypsy-59_PF	1	1	1			6817	orphan LTRH
		Gypsy-60_PF	1	1	4			11363	orphan LTRH
		Gypsy-61_PF	1	1	1			10520	orphan LTRH
		Gypsy-62_PF	1	2	10			22701	orphan LTRH
		Gypsy-63_PF	1	2	4			11581	orphan LTRH
		Gypsy-71_PF	0	0	2			3008	RM
		Gypsy-75_PF	0	0	1			2418	RM
		Gypsy-77_PF	0	1	2			4714	RM
		Gypsy-79_PF	0	0	2			2635	RM
		Gypsy-84_PF	0	0	2			3188	RM
		Gypsy-85_PF	0	1	2			5526	RM
		Gypsy-88_PF	0	0	2			3552	RM
		Gypsy-91_PF	0	0	1			1444	RM
		Gypsy-92_PF	0	2	7			13823	RM
		Gypsy-94_PF	0	0	2			3723	RM
		Gypsy-95_PF	0	1	5			5081	RM
		Gypsy-97_PF	0	0	1			2915	RM
		Gypsy-103_PF	0	0	1			2468	RM
		Gypsy-108_PF	0	1	2			4981	RM
		Gypsy-109_PF	0	0	2			3656	RM
		Gypsy-111_PF	0	0	2			3696	RM
		Gypsy-117_PF	0	0	1			1423	RM
		Gypsy-122_PF	0	0	2			3596	RM
		Gypsy-124_PF	0	1	3			7081	RM
		Gypsy-126_PF	0	0	4			4486	RM
		Gypsy-127_PF	0	0	3			2553	RM
		Gypsy-129_PF	0	1	2			5048	RM
		Gypsy-130_PF	0	0	3			3771	RM
	MolGy3	Gypsy-15_PF	1	1	14	0.00398513	56317	20613	orphan LTRH
		Gypsy-45_PF	1	1	2			5206	orphan LTRH
		Gypsy-53_PF	1	1	1			6097	orphan LTRH
		Gypsy-66_PF	1	1	7			14151	orphan LTRH
		Gypsy-67_PF	1	1	2			5289	orphan LTRH
		Gypsy-115_PF	0	0	1			2842	RM
		Gypsy-123_PF	0	0	1			2119	RM
	MolGy4	Gypsy-1_PF	5	24	474	0.0394118	556959	517587	cluster LTRH
		Gypsy-47_PF	1	1	2			10882	orphan LTRH
		Gypsy-64_PF	1	1	1			10614	orphan LTRH
		Gypsy-99_PF	0	1	1			3490	RM
	MolGy5	Gypsy-2_PF	4	1	51	0.00523968	74046	47029	cluster LTRH
		Gypsy-131_PF	0	2	24			27017	RM
	MolGy6	Gypsy-12_PF	1	1	1	0.00749658	105940	7977	orphan LTRH
		Gypsy-25_PF	1	1	1			10484	orphan LTRH
		Gypsy-37_PF	1	1	3			9273	orphan LTRH
		Gypsy-52_PF	1	1	3			8568	orphan LTRH
		Gypsy-82_PF	0	0	2			4241	RM
		Gypsy-83_PF	0	0	2			3912	RM
		Gypsy-86_PF	0	0	1			2730	RM
		Gypsy-87_PF	0	0	2			3766	RM
		Gypsy-90_PF	0	0	3			2597	RM
		Gypsy-96_PF	0	0	1			2362	RM
		Gypsy-98_PF	0	1	3			6628	RM
		Gypsy-101_PF	0	1	1			4224	RM
		Gypsy-105_PF	0	0	1			2491	RM
		Gypsy-107_PF	0	2	2			8316	RM
		Gypsy-110_PF	0	0	1			2633	RM
		Gypsy-113_PF	0	1	1			4469	RM
		Gypsy-118_PF	0	0	2			4255	RM
		Gypsy-119_PF	0	0	2			2628	RM
		Gypsy-125_PF	0	2	5			14386	RM
	MolGy13	Gypsy-39_PF	1	1	2	0.000991948	14018	9307	orphan LTRH
		Gypsy-70_PF	0	0	2			4711	RM
	MolGy14	Gypsy-20_PF	1	1	2	<0,001	9236	9236	orphan LTRH
	nc	Gypsy-116_PF	0	0	1			2184	RM
		extra Gypsy_PF			1			948
Aplysia californica	Hydra1	Copia-1_AC	0	2	11	0.0130408	120929	18720	Repbase
Gastropod		Copia-2_AC	2	2	13			19167	cluster LTRH
927 Mb		Copia-3_AC	2	4	19			39234	cluster LTRH
		Copia-4_AC	4	3	68			43808	cluster LTRH
		extra Copia_AC			1			1112
	Tas	Bel_1-AC	2	0	3	<0,001	4303	4303	RM
	CsRN1	Gypsy-7_AC	4	5	15	0.034993	324494	29000	cluster LTRH + Repbase
		Gypsy-16_AC	4	5	8			24455	cluster LTRH
		Gypsy-23_AC	3	4	13			26794	cluster LTRH
		Gypsy-24_AC	3	6	11			30523	cluster LTRH
		Gypsy-27_AC	13	17	55			107723	cluster LTRH
		Gypsy-28_AC	10	15	51			105999	cluster LTRH
	Mag AB-clade	Gypsy-14_AC	4	5	33	0.0140174	129985	57646	cluster LTRH
		Gypsy-18_AC	5	6	24			50950	cluster LTRH
		Gypsy-20_AC	3	2	12			21389	cluster LTRH
	Mag C-clade	Gypsy-1_AC	23	29	63	0.1093	1013552	176243	cluster LTRH + Repbase
		Gypsy-2_AC	5	7	33			63730	cluster LTRH + Repbase
		Gypsy-3_AC	2	4	18			36966	cluster LTRH + Repbase
		Gypsy-4_AC	8	17	71			140051	cluster LTRH + Repbase
		Gypsy-6_AC	9	10	38			82568	cluster LTRH + Repbase
		Gypsy-8_AC	2	6	24			42379	cluster LTRH + Repbase
		Gypsy-9_AC	0	16	39			94266	Repbase
		Gypsy-10_AC	11	2	3			8821	cluster LTRH
		Gypsy-11_AC	8	12	31			84026	cluster LTRH
		Gypsy-12_AC	5	13	28			77579	cluster LTRH
		Gypsy-13_AC	4	6	10			27752	cluster LTRH
		Gypsy-15_AC	2	3	20			39506	cluster LTRH
		Gypsy-17_AC	7	9	30			67316	cluster LTRH
		Gypsy-22_AC	3	6	25			49185	cluster LTRH
		Gypsy-26_AC	2	5	6			21299	cluster LTRH
		Gypsy-29_AC	1	0	1			1865	orphan LTRH
	MolGy3	Gypsy-19_AC	3	2	9	0.00729777	67673	21080	cluster LTRH
		Gypsy-21_AC	3	5	14			29452	cluster LTRH
		Gypsy-25_AC	2	2	8			17141	cluster LTRH
	nt	Gypsy-5_AC	0	13	38			84481	Repbase
Biomphalaria glabrata	GalEa	Copia-1_BG	2	9	95	0.0134381	124613	124613	cluster LTRH
Gastropod
916 Mb
	Cigr-1	Gypsy-1_BG	15	23	361	0.152478	1413940	443892	cluster LTRH
		Gypsy-6_BG	5	7	187			208149	cluster LTRH
		Gypsy-9_BG	5	11	391			333593	cluster LTRH
		Gypsy-12_BG	4	9	198			205515	cluster LTRH
		Gypsy-16_BG	3	10	204			222791	cluster LTRH
	Mag AB-clade	Gypsy-13_BG	4	4	63	0.00773614	71738	71738	cluster LTRH
	Mag C-clade	Gypsy-8_BG	5	9	451	0.17614	1633364	416214	cluster LTRH
		Gypsy-11_BG	4	14	205			207439	cluster LTRH
		Gypsy-18_BG	2	8	841			670171	cluster LTRH
		Gypsy-19_BG	3	5	101			118106	cluster LTRH
		Gypsy-21_BG	1	3	118			101777	orphan LTRH
		Gypsy-22_BG	1	2	24			24179	orphan LTRH
		Gypsy-23_BG	1	0	28			25867	orphan LTRH
		Gypsy-24_BG	0	1	75			68352	RM
		Gypsy-28_BG	0	0	1			1259	RM
	MolGy2	Gypsy-3A_BG	4	7	206	0.135408		167540	cluster LTRH
		Gypsy-3B_BG	4	9	192			197887	cluster LTRH
		Gypsy-10_BG	5	30	332		1255657	451421	cluster LTRH
		Gypsy-17_BG	2	12	141			173408	cluster LTRH
		Gypsy-20_BG	1	8	374			265401	orphan LTRH
	MolGy5	Gypsy-2_BG	4	5	102	0.0107022	99243	99243	cluster LTRH
	MolGy16	Gypsy-25_BG	0	0	9	0.0128012	118707	11480	RM
		Gypsy-26_BG	0	0	3			1805	RM
		Gypsy-27_BG	0	1	2			5284	RM
		Gypsy-29_BG	0	0	1			895	RM
	nc	Gypsy-5_BG	7	18	312			335105	cluster LTRH
	nc	Gypsy-7_BG	5	17	334			343665	cluster LTRH
	nc	Gypsy-15_BG	3	8	117			117560	cluster LTRH
	nt	Gypsy-4_BG	7	9	229			218157	cluster LTRH
	nt	Gypsy-14_BG	4	3	154			159424	cluster LTRH
		extra Gypsy_BG			1			2019
Conus tribblei	GalEa	Copia-2_CT	1	1	7	0.00123463	26674	9004	orphan LTRH
Gastropod		Copia-3_CT	1	1	4			5356	orphan LTRH
2160 Mb		Copia-4_CT	0	0	15			12314	RM
	Hydra1	Copia-1_CT	1	2	12	0.00104518	22581	20638	orphan LTRH
		Copia-5_CT	0	0	2			1943	RM
		extra Copia_CT			5			6365
	Surcouf	BEL-1_CT	0	0	8	<0,001	10126	10126	RM
	Tas	BEL-2_CT	0	0	4	<0,001	3698	3698	RM
	CsRN1	Gypsy-9_CT	2	5	42	0.00418094	90329	58128	cluster LTRH
		Gypsy-26_CT	0	2	12			14281	RM
		Gypsy-51_CT	0	3	10			17920	RM
	Mag AB-clade	Gypsy-25_CT	1	1	8	0.000720067	15557	15557	orphan LTRH
	Mag C-clade	Gypsy-4_CT	3	4	18	0.013631	294497	36770	cluster LTRH
		Gypsy-6_CT	2	4	29			45377	cluster LTRH
		Gypsy-7_CT	2	2	17			21196	cluster LTRH
		Gypsy-8_CT	2	3	12			23146	cluster LTRH
		Gypsy-13_CT	1	1	3			7324	orphan LTRH
		Gypsy-14_CT	1	1	4			10238	orphan LTRH
		Gypsy-16_CT	1	0	5			4093	orphan LTRH
		Gypsy-22_CT	1	1	6			8212	orphan LTRH
		Gypsy-23_CT	1	1	10			15748	orphan LTRH
		Gypsy-24_CT	1	1	10			15114	orphan LTRH
		Gypsy-28_CT	0	0	10			9821	RM
		Gypsy-30_CT	0	0	1			2245	RM
		Gypsy-32_CT	0	0	2			1955	RM
		Gypsy-33_CT	0	0	1			1136	RM
		Gypsy-34_CT	0	0	18			22054	RM
		Gypsy-39_CT	0	0	9			10912	RM
		Gypsy-40_CT	0	0	3			2864	RM
		Gypsy-44_CT	0	0	2			2605	RM
		Gypsy-45_CT	0	0	5			8984	RM
		Gypsy-52_CT	0	2	5			9385	RM
		Gypsy-55_CT	0	0	1			1775	RM
		Gypsy-56_CT	0	3	4			14641	RM
		Gypsy-57_CT	0	0	16			14701	RM
		Gypsy-58_CT	0	0	4			4201	RM
	MolGy1	Gypsy-37_CT	0	0	4	<0,001	5284	5284	RM
	MolGy2	Gypsy-47_CT	0	0	2	<0,001	4271	4271	RM
	MolGy3	Gypsy-10_CT	1	2	29	0.005	110075	36577	orphan LTRH
		Gypsy-17_CT	1	1	3			6384	orphan LTRH
		Gypsy-18_CT	1	1	3			6398	orphan LTRH
		Gypsy-21_CT	1	1	13			16642	orphan LTRH
		Gypsy-27_CT	0	0	3			4507	RM
		Gypsy-29_CT	0	0	4			3995	RM
		Gypsy-36_CT	0	0	8			6998	RM
		Gypsy-38_CT	0	0	7			8748	RM
		Gypsy-43_CT	0	0	8			9772	RM
		Gypsy-46_CT	0	0	5			4248	RM
		Gypsy-49_CT	0	0	3			3361	RM
		Gypsy-53_CT	0	0	1			1355	RM
		Gypsy-54_CT	0	0	1			1090	RM
	MolGy8	Gypsy-2_CT	6	50	780	0.0392836	848720	848720	cluster LTRH
	MolGy12	Gypsy-3_CT	5	8	259	0.0138743	299753	251621	cluster LTRH
		Gypsy-5_CT	2	2	7			15494	cluster LTRH
		Gypsy-12_CT	1	1	7			7870	orphan LTRH
		Gypsy-15_CT	1	1	3			8691	orphan LTRH
		Gypsy-20_CT	1	1	3			9638	orphan LTRH
		Gypsy-31_CT	0	0	1			1102	RM
		Gypsy-35_CT	0	0	2			1458	RM
		Gypsy-42_CT	0	0	1			1241	RM
		Gypsy-50_CT	0	0	1			2638	RM
	nc	Gypsy-1_CT	3	26	291			390495	cluster LTRH
	nc	Gypsy-11_CT	1	1	18			21008	orphan LTRH
	nc	Gypsy-19_CT	1	1	3			5004	orphan LTRH
	nc	Gypsy-41_CT	0	0	10			14682	RM
	nc	Gypsy-48_CT	0	1	6			8327	RM
		extra Gypsy_CT			2			1598
Lottia gigantea	GalEa	Copia-1_LG	0	1	4	0.0198269	71279	9499	Repbase
Gastropod		Copia-2_LG	3	3	4			14725	cluster LTRH + Repbase
360 Mb		Copia-3_LG	2	2	5			12205	cluster LTRH
		Copia-4_LG	2	2	4			11532	cluster LTRH
		Copia-5_LG	2	3	5			14065	cluster LTRH
		Copia-6_LG	1	1	1			4557	orphan LTRH
		Copia-7_LG	1	1	2			4696	orphan LTRH
	Flow	Bel-22_LG	2	4	6	0.00938261	33731	23986	cluster LTRH
		Bel-24_LG	2	2	3			9745	cluster LTRH
	Sinbad	Bel-3_LG	0	1	3	0.0705555	253651	8801	Repbase
		Bel-10_LG	2	2	13			13726	cluster LTRH + Repbase
		Bel-18_LG	2	2	7			21418	cluster LTRH
		Bel-20_LG	2	4	8			25554	cluster LTRH
		Bel-21_LG	2	4	9			25168	cluster LTRH
		Bel-25_LG	2	4	18			29452	cluster LTRH
		Bel-28_LG	4	5	13			32691	cluster LTRH
		Bel-30_LG	3	4	27			34018	cluster LTRH
		Bel-34_LG	1	2	1			7552	orphan LTRH
		Bel-38_LG	1	1	1			6306	orphan LTRH
		Bel-39_LG	1	1	1			8636	orphan LTRH
		Bel-41_LG	1	2	1			6340	orphan LTRH
		Bel-43_LG	1	1	1			7118	orphan LTRH
		Bel-46_LG	1	2	2			8153	orphan LTRH
		Bel-48_LG	0	0	5			7141	RM
		Bel-50_LG	0	0	1			1502	RM
		Bel-51_LG	0	2	4			10075	RM
	Sparrow	Bel-4_LG	0	1	3	0.0254508	91497	10704	Repbase
		Bel-5_LG	2	4	9			28796	cluster LTRH + Repbase
		Bel-8_LG	0	1	16			16262	Repbase
		Bel-14_LG	2	1	4			16594	cluster LTRH
		Bel-33_LG	1	1	1			6406	orphan LTRH
		Bel-44_LG	1	2	3			10121	orphan LTRH
		Bel-47_LG	0	0	1			2614	RM
	Surcouf	Bel-6_LG	0	1	3	0.0140134	50379	8594	Repbase
		Bel-15_LG	2	3	8			22699	cluster LTRH
		Bel-36_LG	1	3	1			8345	orphan LTRH
		Bel-40_LG	1	1	3			10741	orphan LTRH
	Suzu	Bel-2_LG	3	3	11	0.0730781	262720	20765	cluster LTRH + Repbase
		Bel-7_LG	0	1	5			9306	Repbase
		Bel-11_LG	3	9	10			34048	cluster LTRH + Repbase
		Bel-12_LG	7	11	43			91041	cluster LTRH + Repbase
		Bel-17_LG	2	2	11			23289	cluster LTRH
		Bel-19_LG	2	2	3			13496	cluster LTRH
		Bel-26_LG	2	2	4			19370	cluster LTRH
		Bel-32_LG	3	4	10			29983	cluster LTRH
		Bel-37_LG	1	1	7			12287	orphan LTRH
		Bel-42_LG	1	1	1			7276	orphan LTRH
		Bel-49_LG	0	0	1			1859	RM
	Tas	Bel-1_LG	2	3	3	0.0374306	134565	16095	cluster LTRH + Repbase
		Bel-9_LG	3	2	6			16955	cluster LTRH + Repbase
		Bel-27_LG	2	3	8			19044	cluster LTRH
		Bel-31_LG	3	8	22			54206	cluster LTRH
		Bel-35_LG	1	1	5			12183	orphan LTRH
		Bel-45_LG	1	1	1			6383	orphan LTRH
		Bel-52_LG	1	0	1			9699	orphan LTRH
	nt	Bel-13_LG	2	1	10			11693	cluster LTRH + Repbase
	nt	Bel-23_LG	2	3	4			11169	cluster LTRH
	nt	Bel-29_LG	4	0	11			15050	cluster LTRH
	Mag AB-clade	Gypsy-38_LG	1	1	5	0.0105748	38017	8823	orphan LTRH
		Gypsy-45_LG	1	3	5			15102	orphan LTRH
		Gypsy-49_LG	1	1	2			11968	orphan LTRH
		Gypsy-61_LG	0	0	1			2124	RM
	Mag C-clade	Gypsy-5_LG	1	2	7	0.0560125	201368	14728	orphan LTRH + Repbase
		Gypsy-6_LG	4	4	20			34079	cluster LTRH + Repbase
		Gypsy-9_LG	3	3	8			18322	cluster LTRH + Repbase
		Gypsy-17_LG	2	2	8			15029	cluster LTRH + Repbase
		Gypsy-19_LG	3	5	21			38892	cluster LTRH + Repbase
		Gypsy-21_LG	3	3	17			22912	cluster LTRH + Repbase
		Gypsy-29_LG	2	2	2			8685	cluster LTRH
		Gypsy-33_LG	3	3	5			14257	cluster LTRH
		Gypsy-41_LG	1	2	2			7323	orphan LTRH
		Gypsy-42_LG	1	2	1			4283	orphan LTRH
		Gypsy-48_LG	1	1	3			6271	orphan LTRH
		Gypsy-53_LG	1	0	5			8285	RM
		Gypsy-62_LG	0	0	3			4677	RM
		Gypsy-63_LG	0	1	1			3625	RM
	MolGy1	Gypsy-8_LG	1	2	10	0.0671272	241326	14163	orphan LTRH + Repbase
		Gypsy-14_LG	3	3	6			19190	cluster LTRH + Repbase
		Gypsy-15_LG	2	2	26			35892	cluster LTRH + Repbase
		Gypsy-16_LG	5	5	15			37558	cluster LTRH + Repbase
		Gypsy-18_LG	1	7	21			44574	orphan LTRH + Repbase
		Gypsy-25_LG	2	2	11			18666	cluster LTRH
		Gypsy-32_LG	3	4	6			30361	cluster LTRH
		Gypsy-35_LG	2	3	4			16083	cluster LTRH
		Gypsy-37_LG	1	1	1			5409	orphan LTRH
		Gypsy-39_LG	1	2	3			9132	orphan LTRH
		Gypsy-47_LG	1	1	2			5839	orphan LTRH
		Gypsy-56_LG	0	0	1			2807	RM
		Gypsy-58_LG	0	0	1			1652	RM
	MolGy2	Gypsy-3_LG	0	3	14	0.0283459	101905	29513	Repbase
		Gypsy-12_LG	2	2	13			22697	cluster LTRH + Repbase
		Gypsy-22_LG	2	2	10			20673	cluster LTRH + Repbase
		Gypsy-31_LG	3	4	6			23804	cluster LTRH
		Gypsy-60_LG	0	0	3			5218	RM
	MolGy3	Gypsy-1_LG	2	2	4	0.0259334	93232	12460	cluster LTRH + Repbase
		Gypsy-4_LG	3	5	15			29096	cluster LTRH + Repbase
		Gypsy-7_LG	1	2	4			10583	orphan LTRH + Repbase
		Gypsy-30_LG	5	6	9			31248	cluster LTRH
		Gypsy-55_LG	0	0	3			4567	RM
		Gypsy-57_LG	0	1	2			5278	RM
	MolGy4	Gypsy-1-I_LG	5	8	17	0.0415891	149515	60671	cluster LTRH + Repbase
		Gypsy-2-I_LG	3	7	16			46226	cluster LTRH + Repbase
		Gypsy-13_LG	2	2	8			19208	cluster LTRH + Repbase
		Gypsy-24_LG	1	2	3			13416	orphan LTRH + Repbase
		Gypsy-44_LG	1	2	2			9994	orphan LTRH
	MolGy5	Gypsy-43_LG	1	1	2	0.00175491	6309	6309	orphan LTRH
	MolGy6	Gypsy-40_LG	1	2	3	0.00378659	13613	11176	orphan LTRH
		Gypsy-54_LG	0	0	1			2437	RM
	MolGy11	Gypsy-10_LG	4	4	10	0.0280638	100891	24250	cluster LTRH + Repbase
		Gypsy-11_LG	4	3	35			46805	cluster LTRH + Repbase
		Gypsy-23_LG	1	1	2			5070	orphan LTRH + Repbase
		Gypsy-27_LG	2	2	3			12104	cluster LTRH
		Gypsy-28_LG	2	2	3			12662	cluster LTRH
	MolGy13	Gypsy-46_LG	1	0	3	0.00562411	20219	6431	orphan LTRH
		Gypsy-50_LG	1	1	2			5160	orphan LTRH
		Gypsy-51_LG	1	1	2			8628	orphan LTRH
	nc	Gypsy-34_LG	2	2	6			13414	cluster LTRH
	nc	Gypsy-52_LG	1	1	5			13875	orphan LTRH
	nt	Gypsy-20_LG	0	0	2			4945	Repbase
	nt	Gypsy-26_LG	2	4	7			25680	cluster LTRH
	nt	Gypsy-36_LG	2	1	5			10261	cluster LTRH
		extra Gypsy_LG			3			7918
Lymnaea stagnalis	CoMol	Copia-1_LS	11	26	185	0.0327649	273007	273007	cluster LTRH
Gastropod
833 Mb
	Mag AB-clade	Gypsy-3_LS	9	61	358	0.0713073	594153	594153	cluster LTRH
	Mag C-clade	Gypsy-5_LS	5	29	206	0.0418386	348611	318242	cluster LTRH
		Gypsy-17_LS	0	2	10			19058	RM
		Gypsy-19_LS	0	2	7			11311	RM
	MolGy1	Gypsy-18_LS	0	0	5	0.0006368	5306	5306	RM
	MolGy2	Gypsy-13_LS	1	1	13	0.00183335	15276	15276	orphan LTRH
	MolGy5	Gypsy-1_LS	20	206	4813	0.499665	4163355	4156391	cluster LTRH
		Gypsy-12_LS	1	1	2			6964	orphan LTRH
	MolGy8	Gypsy-8_LS	2	6	87	0.00986259	82178	82178	cluster LTRH
	MolGy16	Gypsy-2_LS	8	41	719	0.118301	985718	654348	cluster LTRH
		Gypsy-6_LS	3	16	280			309317	cluster LTRH
		Gypsy-9_LS	1	1	15			22053	orphan LTRH
	nc	Gypsy-4_LS	5	53	692			696898	cluster LTRH
	nc	Gypsy-7_LS	3	8	40			72751	cluster LTRH
	nc	Gypsy-10_LS	1	1	4			7346	orphan LTRH
	nc	Gypsy-11_LS	1	1	1			6927	orphan LTRH
	nc	Gypsy-14_LS	0	1	3			4741	RM
	nc	Gypsy-15_LS	0	0	11			11724	RM
	nc	Gypsy-16_LS	0	0	8			6770	RM
Octopus bimaculoides	GalEa	Copia-1_OB	0	0	3	<0,001	8212	8212	RM
Cephalopod
2338 Mb
	Cigr-1	Gypsy-15_OB	4	8	28	0.0103034	240914	59890	cluster LTRH
		Gypsy-16_OB	4	12	45			83330	cluster LTRH
		Gypsy-20_OB	3	4	41			61435	cluster LTRH
		Gypsy-34_OB	0	1	4			7749	RM
		Gypsy-37_OB	0	0	3			5671	RM
		Gypsy-35_OB	0	0	7			11023	RM
		Gypsy-36_OB	0	0	7			11816	RM
	CsRN1	Gypsy-1_OB	18	34	1039	0.138185	3231019	815000	cluster LTRH
		Gypsy-2_OB	17	51	379			505309	cluster LTRH
		Gypsy-5_OB	15	32	344			410464	cluster LTRH
		Gypsy-8_OB	8	20	436			429376	cluster LTRH
		Gypsy-11_OB	5	13	88			128351	cluster LTRH
		Gypsy-12_OB	5	26	152			273793	cluster LTRH
		Gypsy-13_OB	2	4	23			26073	cluster LTRH
		Gypsy-14_OB	2	12	85			141451	cluster LTRH
		Gypsy-17_OB	2	6	78			93070	cluster LTRH
		Gypsy-18_OB	2	3	28			36213	cluster LTRH
		Gypsy-22_OB	2	6	29			52577	cluster LTRH
		Gypsy-23_OB	3	6	43			73733	cluster LTRH
		Gypsy-25_OB	3	15	146			179207	cluster LTRH
		Gypsy-28_OB	2	13	10			29654	cluster LTRH
		Gypsy-29_OB	2	4	18			36748	cluster LTRH
	Mag AB-clade	Gypsy-3_OB	17	157	725	0.174645	4083519	1421826	cluster LTRH
		Gypsy-4_OB	16	24	381			376867	cluster LTRH
		Gypsy-6_OB	13	24	313			353838	cluster LTRH
		Gypsy-7_OB	9	64	336			606225	cluster LTRH
		Gypsy-9_OB	6	35	125			258207	cluster LTRH
		Gypsy-19_OB	3	7	31			62895	cluster LTRH
		Gypsy-21_OB	3	44	265			484376	cluster LTRH
		Gypsy-24_OB	3	26	210			422640	cluster LTRH
		Gypsy-26_OB	3	13	33			68789	cluster LTRH
		Gypsy-30_OB	2	3	20			27856	cluster LTRH
	Mag C-clade	Gypsy-32_OB	1	0	4	0.00162613	38022	6338	orphan LTRH
		Gypsy-33_OB	1	0	8			15199	orphan LTRH
		Gypsy-40_OB	0	0	3			5522	RM
		Gypsy-41_OB	0	2	3			9397	RM
		Gypsy-42_OB	0	0	1			1566	RM
	MolGy2	Gypsy-31_OB	1	0	6	<0,001	8443	8443	orphan LTRH
	MolGy5	Gypsy-39_OB	0	2	8	0.000716495	16753	16753	RM
	nc	Gypsy-38_OB	0	2	7			18610	RM
	nt	Gypsy-10_OB	6	5	137			111375	cluster LTRH
			1202	2749
