# Supplementary material for: Mollusc genomes reveal variability in patterns of LTR-retrotransposons dynamics
Source: BMC Genomics. 2018 Nov 15;19:821. doi: 10.1186/s12864-018-5200-1 (PMC6238403; doi:10.1186/s12864-018-5200-1)
Supplement: Supplementary file 4 — Clades and families of LTR-retrotransposons detected in mollusc databases. The LTR-retrotransposons are listed together with the species name they occurred in, their accession number and the database type from which they were accessed. (XLSX 133 kb) [file 12864_2018_5200_MOESM4_ESM.xlsx]

## Sheet: listing
Species	Family	Clade	database	Accession Number
Bathymodiolus platifrons	Copia-1_Bapla	GalEa	wgs	MJUT01058952.1
Bivalve	Copia-2_Bapla	GalEa	wgs	MJUT01009003.1
	Copia-3_Bapla	GalEa	wgs	MJUT01026296.1
	Copia-4_Bapla	GalEa	wgs	MJUT01061745.1
	Bel-12_Bapla	Flow	wgs	MJUT01010140.1
	Bel-1_Bapla	Sinbad	wgs	MJUT01000268.1
	Bel-2_Bapla	Sinbad	wgs	MJUT01048790.1
	Bel-3_Bapla	Sinbad	wgs	MJUT01012334.1
	Bel-10_Bapla	Sparrow	wgs	MJUT01013029.1
	Bel-11_Bapla	Sparrow	wgs	MJUT01054978.1
	Bel-5_Bapla	Sparrow	wgs	MJUT01009658.1
	Bel-6_Bapla	Sparrow	wgs	MJUT01041820.1
	Bel-7_Bapla	Sparrow	wgs	MJUT01001373.1
	Bel-8_Bapla	Sparrow	wgs	MJUT01044766.1
	Bel-9_Bapla	Sparrow	wgs	MJUT01002275.1
	Bel-4_Bapla	Surcouf	wgs	MJUT01017897.1
	Bel-17_Bapla	Suzu	wgs	MJUT01049158.1
	Bel-18_Bapla	Suzu	wgs	MJUT01050680.1
	Bel-13_Bapla	Tas	wgs	MJUT01054249.1
	Bel-14_Bapla	Tas	wgs	MJUT01049324.1
	Bel-15_Bapla	Tas	wgs	MJUT01015281.1
	Bel-16_Bapla	Tas	wgs	MJUT01049922.1
	Gypsy-1_Bapla	Mag AB-clade	wgs	MJUT01002390.1
	Gypsy-2_Bapla	Mag C-clade	wgs	MJUT01004441.1
	Gypsy-3_Bapla	Mag C-clade	wgs	MJUT01031179.1
	Gypsy-4_Bapla	Mag C-clade	wgs	MJUT01024369.1
	Gypsy-5_Bapla	MolGy1	wgs	MJUT01002706.1
	Gypsy-6_Bapla	MolGy1	wgs	MJUT01006581.1
	Gypsy-7_Bapla	MolGy1	wgs	MJUT01024369.1
	Gypsy-8_Bapla	MolGy2	wgs	MJUT01002982.1
	Gypsy-9_Bapla	MolGy2	wgs	MJUT01055630.1
	Gypsy-10_Bapla	MolGy2	wgs	MJUT01009003.1
	Gypsy-11_Bapla	MolGy2	wgs	MJUT01010549.1
	Gypsy-12_Bapla	MolGy2	wgs	MJUT01064805.1
	Gypsy-13_Bapla	MolGy2	wgs	MJUT01022825.1
	Gypsy-14_Bapla	MolGy2	wgs	MJUT01058176.1
	Gypsy-15_Bapla	MolGy2	wgs	MJUT01028212.1
	Gypsy-16_Bapla	MolGy2	wgs	MJUT01040290.1
	Gypsy-17_Bapla	MolGy2	wgs	MJUT01062474.1
	Gypsy-18_Bapla	MolGy2	wgs	MJUT01045198.1
	Gypsy-19_Bapla	MolGy2	wgs	MJUT01035204.1
	Gypsy-20_Bapla	MolGy2	wgs	MJUT01040392.1
	Gypsy-21_Bapla	MolGy2	wgs	MJUT01037920.1
	Gypsy-22_Bapla	MolGy2	wgs	MJUT01013578.1
	Gypsy-23_Bapla	MolGy2	wgs	MJUT01054350.1
	Gypsy-24_Bapla	MolGy2	wgs	MJUT01059187.1
	Gypsy-25_Bapla	MolGy2	wgs	MJUT01064958.1
	Gypsy-26_Bapla	MolGy2	wgs	MJUT01005705.1
	Gypsy-27_Bapla	MolGy2	wgs	MJUT01026745.1
	Gypsy-28_Bapla	MolGy2	wgs	MJUT01003470.1
	Gypsy-31_Bapla	MolGy7	wgs	MJUT01014272.1
	Gypsy-32_Bapla	MolGy7	wgs	MJUT01030028.1
	Gypsy-33_Bapla	MolGy7	wgs	MJUT01030980.1
	Gypsy-29_Bapla	MolGy10	wgs	MJUT01038080.1
	Gypsy-30_Bapla	nc	wgs	MJUT01042648.1
	Gypsy-34_Bapla	nc	wgs	MJUT01037930.1
	Gypsy-35_Bapla	nc	wgs	MJUT01031423.1
Crassostrea virginica	Copia-1_Cravi	GalEa	wgs	MWPT01000426.1
Bivalve	Copia-2_Cravi	GalEa	wgs	MWPT01000406.1
	Bel-1_Cravi	Sinbad	wgs	MWPT01000585.1
	Bel-2_Cravi	Sinbad	wgs	MWPT01000420.1
	Bel-3_Cravi	Sinbad	wgs	MWPT01000301.1
	Bel-10_Cravi	Sparrow	wgs	MWPT01000282.1
	Bel-11_Cravi	Sparrow	wgs	MWPT01000362.1
	Bel-12_Cravi	Sparrow	wgs	MWPT01000120.1
	Bel-13_Cravi	Sparrow	wgs	MWPT01000536.1
	Bel-14_Cravi	Sparrow	wgs	MWPT01000564.1
	Bel-15_Cravi	Sparrow	wgs	MWPT01000510.1
	Bel-16_Cravi	Sparrow	wgs	MWPT01000469.1
	Bel-17_Cravi	Sparrow	wgs	MWPT01000597.1
	Bel-18_Cravi	Sparrow	wgs	MWPT01000492.1
	Bel-19_Cravi	Sparrow	wgs	MWPT01000563.1
	Bel-20_Cravi	Sparrow	wgs	MWPT01000486.1
	Bel-21_Cravi	Sparrow	wgs	MWPT01000557.1
	Bel-22_Cravi	Sparrow	wgs	MWPT01000580.1
	Bel-23_Cravi	Sparrow	wgs	MWPT01000031.1
	Bel-24_Cravi	Sparrow	wgs	MWPT01000111.1
	Bel-25_Cravi	Sparrow	wgs	MWPT01000306.1
	Bel-26_Cravi	Sparrow	wgs	MWPT01000086.1
	Bel-6_Cravi	Sparrow	wgs	MWPT01000392.1
	Bel-7_Cravi	Sparrow	wgs	MWPT01000332.1
	Bel-8_Cravi	Sparrow	wgs	MWPT01000298.1
	Bel-9_Cravi	Sparrow	wgs	MWPT01000540.1
	Bel-4_Cravi	Surcouf	wgs	MWPT01000457.1
	Bel-5_Cravi	Surcouf	wgs	MWPT01000613.1
	Bel-30_Cravi	Suzu	wgs	MWPT01000079.1
	Bel-27_Cravi	Tas	wgs	MWPT01000273.1
	Bel-28_Cravi	Tas	wgs	MWPT01000143.1
	Bel-29_Cravi	Tas	wgs	MWPT01000599.1
	Gypsy-33_Cravi	Mag C-clade	wgs	MWPT01000490.1
	Gypsy-34_Cravi	Mag C-clade	wgs	MWPT01000563.1
	Gypsy-35_Cravi	Mag C-clade	wgs	MWPT01000006.1
	Gypsy-36_Cravi	Mag C-clade	wgs	MWPT01000473.1
	Gypsy-37_Cravi	Mag C-clade	wgs	MWPT01000095.1
	Gypsy-38_Cravi	Mag C-clade	wgs	MWPT01000280.1
	Gypsy-39_Cravi	Mag C-clade	wgs	MWPT01000467.1
	Gypsy-40_Cravi	Mag C-clade	wgs	MWPT01000405.1
	Gypsy-26_Cravi	MolGy1	wgs	MWPT01000490.1
	Gypsy-27_Cravi	MolGy1	wgs	MWPT01000360.1
	Gypsy-28_Cravi	MolGy1	wgs	MWPT01000462.1
	Gypsy-29_Cravi	MolGy1	wgs	MWPT01000563.1
	Gypsy-30_Cravi	MolGy1	wgs	MWPT01000563.1
	Gypsy-31_Cravi	MolGy1	wgs	MWPT01000330.1
	Gypsy-32_Cravi	MolGy1	wgs	MWPT01000557.1
	Gypsy-5_Cravi	MolGy2	wgs	MWPT01000635.1
	Gypsy-6_Cravi	MolGy2	wgs	MWPT01000557.1
	Gypsy-7_Cravi	MolGy2	wgs	MWPT01000406.1
	Gypsy-8_Cravi	MolGy2	wgs	MWPT01000501.1
	Gypsy-9_Cravi	MolGy2	wgs	MWPT01000006.1
	Gypsy-10_Cravi	MolGy2	wgs	MWPT01000438.1
	Gypsy-11_Cravi	MolGy2	wgs	MWPT01000358.1
	Gypsy-12_Cravi	MolGy2	wgs	MWPT01000465.1
	Gypsy-13_Cravi	MolGy2	wgs	MWPT01000520.1
	Gypsy-14_Cravi	MolGy2	wgs	MWPT01000584.1
	Gypsy-15_Cravi	MolGy2	wgs	MWPT01000580.1
	Gypsy-16_Cravi	MolGy2	wgs	MWPT01000584.1
	Gypsy-17_Cravi	MolGy2	wgs	MWPT01000403.1
	Gypsy-18_Cravi	MolGy2	wgs	MWPT01000462.1
	Gypsy-4_Cravi	MolGy5	wgs	MWPT01000326.1
	Gypsy-20_Cravi	MolGy6	wgs	MWPT01000280.1
	Gypsy-21_Cravi	MolGy6	wgs	MWPT01000394.1
	Gypsy-22_Cravi	MolGy6	wgs	MWPT01000190.1
	Gypsy-23_Cravi	MolGy6	wgs	MWPT01000405.1
	Gypsy-24_Cravi	MolGy6	wgs	MWPT01000394.1
	Gypsy-25_Cravi	MolGy6	wgs	MWPT01000490.1
	Gypsy-3_Cravi	MolGy7	wgs	MWPT01000584.1
	Gypsy-19_Cravi	MolGy10	wgs	MWPT01000580.1
	Gypsy-2_Cravi	MolGy14	wgs	MWPT01000360.1
	Gypsy-1_Cravi	nc	wgs	MWPT01000636.1
Elliptio complanata	Gypsy-1_Elcom	Mag C-clade	TSA	GAHW01000824.1
Bivalve	Gypsy-2_Elcom	Mag C-clade	TSA	GAHW01028239.1
	Gypsy-5_Elcom	MolGy2	TSA	GAHW01000600.1
	Gypsy-3_Elcom	MolGy9	TSA	GAHW01017767.1
	Gypsy-4_Elcom		TSA	GAHW01017866.1
Meretrix meretrix	Gypsy-1_Memer	MolGy5	TSA	JI258529.1
Bivalve
Modiolus philippinarum	Copia-1_Mophi	GalEa	wgs	MJUU01016752.1
Bivalve	Copia-2_Mophi	GalEa	wgs	MJUU01059779.1
	Copia-3_Mophi	GalEa	wgs	MJUU01004415.1
	Bel-22_Mophi	Flow	wgs	MJUU01019893.1
	Bel-14_Mophi	Sinbad	wgs	MJUU01042096.1
	Bel-15_Mophi	Sinbad	wgs	MJUU01008672.1
	Bel-16_Mophi	Sinbad	wgs	MJUU01057725.1
	Bel-17_Mophi	Sinbad	wgs	MJUU01001881.1
	Bel-20_Mophi	Sinbad	wgs	MJUU01018393.1
	Bel-1_Mophi	Sparrow	wgs	MJUU01025122.1
	Bel-10_Mophi	Sparrow	wgs	MJUU01072229.1
	Bel-11_Mophi	Sparrow	wgs	MJUU01068526.1
	Bel-12_Mophi	Sparrow	wgs	MJUU01026688.1
	Bel-13_Mophi	Sparrow	wgs	MJUU01071084.1
	Bel-2_Mophi	Sparrow	wgs	MJUU01052356.1
	Bel-3_Mophi	Sparrow	wgs	MJUU01051576.1
	Bel-4_Mophi	Sparrow	wgs	MJUU01071267.1
	Bel-5_Mophi	Sparrow	wgs	MJUU01016283.1
	Bel-6_Mophi	Sparrow	wgs	MJUU01002439.1
	Bel-7_Mophi	Sparrow	wgs	MJUU01027747.1
	Bel-8_Mophi	Sparrow	wgs	MJUU01025947.1
	Bel-9_Mophi	Sparrow	wgs	MJUU01007042.1
	Bel-18_Mophi	Surcouf	wgs	MJUU01065036.1
	Bel-19_Mophi	Surcouf	wgs	MJUU01025103.1
	Bel-21_Mophi	Surcouf	wgs	MJUU01019884.1
	Bel-23_Mophi	Suzu	wgs	MJUU01070211.1
	Bel-24_Mophi	Suzu	wgs	MJUU01040862.1
	Bel-25_Mophi	Tas	wgs	MJUU01041457.1
	Bel-26_Mophi	Tas	wgs	MJUU01008922.1
	Bel-27_Mophi	Tas	wgs	MJUU01036888.1
	Bel-28_Mophi	Tas	wgs	MJUU01045032.1
	Bel-29_Mophi	Tas	wgs	MJUU01023330.1
	Bel-30_Mophi	Tas	wgs	MJUU01060060.1
	Bel-31_Mophi	Tas	wgs	MJUU01019502.1
	Bel-32_Mophi	Tas	wgs	MJUU01019641.1
	Bel-33_Mophi	Tas	wgs	MJUU01047859.1
	Bel-34_Mophi	Tas	wgs	MJUU01034950.1
	Bel-35_Mophi	Tas	wgs	MJUU01058128.1
	Bel-36_Mophi	Tas	wgs	MJUU01007409.1
	Bel-37_Mophi	Tas	wgs	MJUU01050213.1
	Bel-38_Mophi	Tas	wgs	MJUU01044780.1
	Bel-39_Mophi	Tas	wgs	MJUU01014581.1
	Bel-40_Mophi	Tas	wgs	MJUU01002062.1
	Bel-41_Mophi	Tas	wgs	MJUU01036433.1
	Bel-42_Mophi	Tas	wgs	MJUU01020433.1
	Bel-43_Mophi	Tas	wgs	MJUU01026521.1
	Bel-44_Mophi	Tas	wgs	MJUU01001636.1
	Bel-45_Mophi	Tas	wgs	MJUU01042628.1
	Bel-46_Mophi	Tas	wgs	MJUU01073556.1
	Bel-47_Mophi	Tas	wgs	MJUU01015367.1
	Bel-48_Mophi	Tas	wgs	MJUU01048204.1
	Bel-49_Mophi	Tas	wgs	MJUU01006304.1
	Bel-50_Mophi	Tas	wgs	MJUU01019316.1
	Bel-51_Mophi	Tas	wgs	MJUU01045741.1
	Bel-52_Mophi	Tas	wgs	MJUU01009099.1
	Bel-53_Mophi	Tas	wgs	MJUU01009164.1
	Bel-54_Mophi	Tas	wgs	MJUU01010138.1
	Bel-55_Mophi	Tas	wgs	MJUU01030202.1
	Bel-56_Mophi	Tas	wgs	MJUU01038643.1
	Bel-57_Mophi	Tas	wgs	MJUU01066166.1
	Bel-58_Mophi	Tas	wgs	MJUU01051222.1
	Bel-59_Mophi	Tas	wgs	MJUU01036911.1
	Bel-60_Mophi	Tas	wgs	MJUU01068927.1
	Gypsy-1_Mophi	Mag AB-clade	wgs	MJUU01003331.1
	Gypsy-2_Mophi	Mag AB-clade	wgs	MJUU01010152.1
	Gypsy-3_Mophi	Mag AB-clade	wgs	MJUU01073929.1
	Gypsy-38_Mophi	Mag C-clade	wgs	MJUU01008697.1
	Gypsy-39_Mophi	Mag C-clade	wgs	MJUU01017981.1
	Gypsy-34_Mophi	MolGy1	wgs	MJUU01014353.1
	Gypsy-35_Mophi	MolGy1	wgs	MJUU01025673.1
	Gypsy-36_Mophi	MolGy1	wgs	MJUU01064136.1
	Gypsy-4_Mophi	MolGy2	wgs	MJUU01003659.1
	Gypsy-5_Mophi	MolGy2	wgs	MJUU01007711.1
	Gypsy-6_Mophi	MolGy2	wgs	MJUU01064551.1
	Gypsy-7_Mophi	MolGy2	wgs	MJUU01029616.1
	Gypsy-8_Mophi	MolGy2	wgs	MJUU01036519.1
	Gypsy-9_Mophi	MolGy2	wgs	MJUU01033026.1
	Gypsy-10_Mophi	MolGy2	wgs	MJUU01041397.1
	Gypsy-11_Mophi	MolGy2	wgs	MJUU01007461.1
	Gypsy-12_Mophi	MolGy2	wgs	MJUU01017914.1
	Gypsy-13_Mophi	MolGy2	wgs	MJUU01042180.1
	Gypsy-14_Mophi	MolGy2	wgs	MJUU01035147.1
	Gypsy-15_Mophi	MolGy2	wgs	MJUU01046179.1
	Gypsy-16_Mophi	MolGy2	wgs	MJUU01015732.1
	Gypsy-17_Mophi	MolGy2	wgs	MJUU01016295.1
	Gypsy-18_Mophi	MolGy2	wgs	MJUU01033994.1
	Gypsy-19_Mophi	MolGy2	wgs	MJUU01057272.1
	Gypsy-20_Mophi	MolGy2	wgs	MJUU01035333.1
	Gypsy-21_Mophi	MolGy2	wgs	MJUU01033720.1
	Gypsy-22_Mophi	MolGy2	wgs	MJUU01027121.1
	Gypsy-23_Mophi	MolGy2	wgs	MJUU01066723.1
	Gypsy-24_Mophi	MolGy2	wgs	MJUU01048876.1
	Gypsy-25_Mophi	MolGy2	wgs	MJUU01066827.1
	Gypsy-40_Mophi	MolGy3	wgs	MJUU01044728.1
	Gypsy-37_Mophi	MolGy4	wgs	MJUU01028705.1
	Gypsy-28_Mophi	MolGy6	wgs	MJUU01030459.1
	Gypsy-29_Mophi	MolGy6	wgs	MJUU01051944.1
	Gypsy-33_Mophi	MolGy7	wgs	MJUU01026065.1
	Gypsy-26_Mophi	MolGy10	wgs	MJUU01004959.1
	Gypsy-27_Mophi	MolGy10	wgs	MJUU01053878.1
	Gypsy-30_Mophi	nc	wgs	MJUU01004019.1
	Gypsy-31_Mophi	nc	wgs	MJUU01060294.1
	Gypsy-32_Mophi	nc	wgs	MJUU01008796.1
Mytilus californianus	Bel-1_Mycal	Flow	est	GE760117.1
Bivalve
Nodipecten subnodosus	Bel-1_Nosub	Sparrow	TSA	GFNL01226834.1
Bivalve
	Gypsy-6_Nosub	MolGy1	TSA	GFNL01140554.1
	Gypsy-7_Nosub	MolGy1	TSA	GFNL01133119.1
	Gypsy-8_Nosub	MolGy1	TSA	GFNL01122954.1
	Gypsy-1_Nosub	MolGy2	TSA	GFNL01101203.1
	Gypsy-2_Nosub	MolGy2	TSA	GFNL01139619.1
	Gypsy-3_Nosub	MolGy2	TSA	GFNL01126255.1
	Gypsy-4_Nosub	MolGy2	TSA	GFNL01175539.1
	Gypsy-5_Nosub	MolGy2	TSA	GFNL01082967.1
	Gypsy-10_Nosub	MolGy4	TSA	GFNL01099976.1
	Gypsy-9_Nosub	nc	TSA	GFNL01112033.1
Pecten maximus	Bel-1_Pecma	Sinbad	TSA	GAOX01025409.1
Bivalve	Bel-2_Pecma	Sparrow
	Gypsy-3_Pecma	Mag C-clade	TSA	GAOX01011368.1
	Gypsy-4_Pecma	Mag C-clade	TSA	GAOX01008579.1
	Gypsy-2_Pecma	MolGy1	TSA	GAOX01000879.1
	Gypsy-1_Pecma	nc	TSA	GAOX01024663.1
Ruditapes philippinarum	Bel-1_Ruphi	Sinbad	TSA	JO103137.1
Bivalve	Bel-2_Ruphi	Sinbad	TSA	JO115211.1, JO108575.1, JO116708.1
	Bel-3_Ruphi	Tas	TSA	JO114503.1
Ruditapes philippinarum	Gypsy-1_Ruphi	MolGy2	TSA	JO116900.1
Bivalve	Gypsy-4_Ruphi	MolGy2	TSA	JO107788.1
	Gypsy-2_Ruphi	MolGy5	TSA	JO111905.1
Saccostrea glomerata	Gypsy-g1_Saglo	MolGy5	TSA	GBJD01013583.1
Bivalve
Scapharca broughtonii	Copia-1_Scabro	GalEa	TSA	GEXI01085814.1
Bivalve
	Bel-1_Scabro	Sparrow	TSA	GEXI01008301.1
	Bel-2_Scabro	Sparrow	TSA	GEXI01078047.1
	Bel-3_Scabro	Sparrow	TSA	GEXI01066418.1
	Bel-4_Scabro	Sparrow	TSA	GEXI01108786.1
	Gypsy-9_Scabro	Mag C-clade	TSA	GEXI01051650.1
	Gypsy-10_Scabro	Mag C-clade	TSA	GEXI01053000.1
	Gypsy-11_Scabro	Mag C-clade	TSA	GEXI01062670.1
	Gypsy-12_Scabro	Mag C-clade	TSA	GEXI01029004.1
	Gypsy-13_Scabro	Mag C-clade	TSA	GEXI01083445.1
	Gypsy-4_Scabro	MolGy1	TSA	GEXI01018963.1
	Gypsy-5_Scabro	MolGy1	TSA	GEXI01031670.1
	Gypsy-6_Scabro	MolGy1	TSA	GEXI01062236.1
	Gypsy-7_Scabro	MolGy3	TSA	GEXI01052387.1
	Gypsy-8_Scabro	MolGy3	TSA	GEXI01054637.1
	Gypsy-1_Scabro	MolGy7	TSA	GEXI01069893.1
	Gypsy-2_Scabro	MolGy14	TSA	GEXI01063928.1
	Gypsy-3_Scabro	nc	TSA	GEXI01088065.1
Sinonovacula constricta	Gypsy-2_Sico	MolGy5	TSA	GALB01003685.1
Bivalve	Gypsy-1_Sico	nc	TSA	GALB01004772.1
Spisula solidissima	Gypsy-2_Spiso	MolGy2	nt	EU054082.1
Bivalve	Gypsy-1_Spiso	MolGy6	nt	DQ359732.1
Villosa lienosa	Gypsy-5_Villi	Mag C-clade	TSA	JR505226.1
Bivalve	Gypsy-3_Villi	MolGy2	TSA	JR506564.1
	Gypsy-2_Villi	MolGy3	TSA	JR519899.1
	Gypsy-1_Villi	MolGy6	TSA	JR519534.1
	Gypsy-4_Villi	MolGy9	TSA	JR505650.1
Aplysia kurodai	Gypsy-k1_Apku	Mag C-clade	est	EY422776.1
Gastropod
Arion vulgaris	Gypsy-1_Arivu	MolGy1	TSA	HACG01047952.1
Gastropod
Bithynia siamensis	Bel-1_Bisia	Sinbad	TSA	GAQQ01011830.1
Gastropod	Bel-4_Bisia	Sinbad	TSA	GAQQ01009403.1
	Bel-5_Bisia	Sinbad	TSA	GAQQ01018971.1
	Bel-6_Bisia	Sinbad	TSA	GAQQ01008963.1
	Bel-3_Bisia	Sparrow	TSA	GAGS01036648.1
	Gypsy-11_Bisia	Mag AB-clade	TSA	GAGS01005328.1
	Gypsy-12_Bisia	Mag C-clade	TSA	GAGS01008460.1
	Gypsy-13_Bisia	Mag C-clade	TSA	GAQQ01013105.1
	Gypsy-14_Bisia	Mag C-clade	TSA	GAGS01064093.1
	Gypsy-9_Bisia	MolGy1	TSA	GAGS01002600.1
	Gypsy-10_Bisia	MolGy1	TSA	GAGS01000434.1
	Gypsy-15_Bisia	MolGy3	TSA	GAGS01040722.1
	Gypsy-8_Bisia	MolGy8	TSA	GAGS01017818.1
	Gypsy-1_Bisia	MolGy12	TSA	GAQQ01005126.1
	Gypsy-2_Bisia	MolGy12	TSA	GAQQ01008937.1
	Gypsy-3_Bisia	MolGy12	TSA	GAGS01116563.1
	Gypsy-4_Bisia	MolGy12	TSA	GAQQ01003071.1
	Gypsy-16_Bisia	MolGy12	TSA	GAQQ01011606.1
	Gypsy-6_Bisia	MolGy15	TSA	GAGS01008029.1
	Gypsy-7_Bisia	MolGy15	TSA	GAGS01034645.1
	Gypsy-5_Bisia	nc	TSA	GAQQ01022953.1
	Gypsy-17_Bisia	nc	TSA	GAGS01006049.1
Cepaea nemoralis	Gypsy-2_Cenem	MolGy4	TSA	GFLU01140403.1
Gastropod	Gypsy-3_Cenem	MolGy9	TSA	GFLU01107578.1
	Gypsy-4_Cenem	MolGy9	TSA	GFLU01140316.1
	Gypsy-1_Cenem	nc	TSA	GFLU01119519.1
	Gypsy-5_Cenem	nc	TSA	GFLU01113298.1
Cipangopaludina cathayensis	Gypsy-3_Cicat	MolGy1	TSA	GCEL01149078.1
Gastropod	Gypsy-1_Cicat	MolGy9	TSA	GCEL01121461.1
	Gypsy-2_Cicat	MolGy9	TSA	GCEL01143406.1
Clione limacina	Copia-5_Clili	GalEa	TSA	GESV01012599.1
Gastropod	Copia-6_Clili	GalEa	TSA	GESV01091703.1
	Copia-7_Clili	GalEa	TSA	GESV01089855.1
	Copia-8_Clili	GalEa	TSA	GESV01014256.1
	Copia-9_Clili	GalEa	TSA	GESV01092194.1
	Copia-10_Clili	GalEa	TSA	GESV01206108.1
	Copia-11_Clili	GalEa	TSA	GESV01054284.1
	Copia-12_Clili	GalEa	TSA	GESV01106742.1
	Copia-13_Clili	GalEa	TSA	GESV01210336.1
	Copia-14_Clili	GalEa	TSA	GESV01185371.1
	Copia-15_Clili	GalEa	TSA	GESV01106703.1
	Copia-16_Clili	GalEa	TSA	GESV01145864.1
	Copia-17_Clili	GalEa	TSA	GESV01132545.1
	Copia-18_Clili	GalEa	TSA	GESV01222956.1
	Copia-19_Clili	GalEa	TSA	GESV01121850.1
	Copia-20_Clili	GalEa	TSA	GESV01160353.1
	Copia-21_Clili	GalEa	TSA	GESV01172749.1
	Copia-22_Clili	GalEa	TSA	GESV01015804.1
	Copia-23_Clili	GalEa	TSA	GESV01246670.1
	Copia-24_Clili	GalEa	TSA	GESV01242326.1
	Copia-25_Clili	GalEa	TSA	GESV01046945.1
	Copia-26_Clili	GalEa	TSA	GESV01116809.1
	Copia-27_Clili	GalEa	TSA	GESV01145406.1
	Copia-1_Clili	Hydra1	TSA	GESV01004090.1
	Copia-2_Clili	Hydra1	TSA	GESV01275900.1
	Copia-3_Clili	Hydra1	TSA	GESV01107790.1
	Copia-4_Clili	Hydra1	TSA	GESV01035506.1
	Bel-2_Clili	Suzu	TSA	GESV01130343.1
	Bel-3_Clili	Suzu	TSA	GESV01206231.1
	Bel-4_Clili	Suzu	TSA	GESV01050763.1
	Bel-5_Clili	Suzu	TSA	GESV01247543.1
	Bel-6_Clili	Suzu	TSA	GESV01025965.1
	Bel-1_Clili	Tas	TSA	GESV01016664.1
	Gypsy-13_Clili	Mag C-clade	TSA	GESV01171548.1
	Gypsy-3_Clili	MolGy1	TSA	GESV01157076.1
	Gypsy-5_Clili	MolGy1	TSA	GESV01087068.1
	Gypsy-6_Clili	MolGy1	TSA	GESV01090281.1
	Gypsy-7_Clili	MolGy1	TSA	GESV01205732.1
	Gypsy-8_Clili	MolGy2	TSA	GESV01103410.1
	Gypsy-9_Clili	MolGy2	TSA	GESV01091956.1
	Gypsy-12_Clili	MolGy3	TSA	GESV01097037.1
	Gypsy-10_Clili	MolGy4	TSA	GESV01069057.1
	Gypsy-11_Clili	MolGy4	TSA	GESV01045075.1
	Gypsy-1_Clili	MolGy5	TSA	GESV01205680.1
	Gypsy-2_Clili	MolGy16	TSA	GESV01210867.1
Conus betulinus	Copia-1_Cobet	Hydra1	est	JZ913006.1
Gastropod
Colubraria reticulata	Copia-1_Coret	Sirevirus	wgs	CVMW01063371.1
Gastropod	Copia-2_Coret	Tork	wgs	CVMW01042552.1
	Copia-3_Coret	Tork	wgs	CVMW01002530.1
	Gypsy-7_Coret	Mag AB-clade	wgs	CVMW01067596.1
	Gypsy-9_Coret	Mag C-clade	wgs	CVMW01046055.1
	Gypsy-10_Coret	Mag C-clade	wgs	CVMW01064628.1
	Gypsy-11_Coret	Mag C-clade	wgs	CVMW01065266.1
	Gypsy-12_Coret	Mag C-clade	wgs	CVMW01066579.1
	Gypsy-13_Coret	Mag C-clade	wgs	CVMW01064242.1
	Gypsy-14_Coret	Mag C-clade	wgs	CVMW01058365.1
	Gypsy-15_Coret	Mag C-clade	wgs	CVMW01066651.1
	Gypsy-16_Coret	Mag C-clade	wgs	CVMW01067853.1
	Gypsy-17_Coret	Mag C-clade	wgs	CVMW01066115.1
	Gypsy-6_Coret	MolGy1	wgs	CVMW01067276.1
	Gypsy-8_Coret	MolGy3	wgs	CVMW01067226.1
	Gypsy-2_Coret	MolGy4	wgs	CVMW01067786.1
	Gypsy-3_Coret	MolGy12	wgs	CVMW01066337.1
	Gypsy-4_Coret	MolGy12	wgs	CVMW01062038.1
	Gypsy-1_Coret	nc	wgs	CVMW01061028.1
	Gypsy-5_Coret	nc	wgs	CVMW01065752.1
Crepidula fornicata	Copia-1_Crefo	GalEa	TSA	GELE01173173.1, EZ566921.1
Gastropod	Copia-5_Crefo	GalEa	TSA	GELE01173156.1
	Copia-3_Crefo	Hydra1	TSA	GELE01186522.1
	Copia-4_Crefo	Hydra1	TSA	GELE01216235.1
	Bel-1_Crefo	Surcouf	TSA	EZ573945.1
	Gypsy-1_Crefo	MolGy9	TSA	EZ557542.1
Crepidula navicella	Copia-3_Crena	GalEa	TSA	GELE01173165.1
Gastropod	Copia-1_Crena	Hydra1	TSA	GELE01186521.1
	Copia-2_Crena	Hydra1	TSA	GELE01216235.1
	Bel-1_Crena	Surcouf	TSA	GELE01203155.1
	Gypsy-35_Crena	CsRN1	TSA	GELE01155282.1
	Gypsy-23_Crena	Mag C-clade	TSA	GELE01221343.1
	Gypsy-24_Crena	Mag C-clade	TSA	GELE01188940.1
	Gypsy-25_Crena	Mag C-clade	TSA	GELE01193452.1
	Gypsy-26_Crena	Mag C-clade	TSA	GELE01204984.1
	Gypsy-27_Crena	Mag C-clade	TSA	GELE01215580.1
	Gypsy-28_Crena	Mag C-clade	TSA	GELE01225613.1
	Gypsy-29_Crena	Mag C-clade	TSA	GELE01231034.1
	Gypsy-30_Crena	Mag C-clade	TSA	GELE01230828.1
	Gypsy-31_Crena	Mag C-clade	TSA	GELE01132103.1
	Gypsy-32_Crena	Mag C-clade	TSA	GELE01220243.1
	Gypsy-33_Crena	Mag C-clade	TSA	GELE01229800.1
	Gypsy-34_Crena	Mag C-clade	TSA	GELE01080806.1
	Gypsy-2_Crena	MolGy1	TSA	GELE01151733.1
	Gypsy-3_Crena	MolGy1	TSA	GELE01231971.1
	Gypsy-4_Crena	MolGy1	TSA	GELE01189208.1
	Gypsy-5_Crena	MolGy1	TSA	GELE01209053.1
	Gypsy-6_Crena	MolGy1	TSA	GELE01221924.1
	Gypsy-7_Crena	MolGy1	TSA	GELE01225566.1
	Gypsy-8_Crena	MolGy1	TSA	GELE01231354.1
	Gypsy-9_Crena	MolGy1	TSA	GELE01158295.1
	Gypsy-21_Crena	MolGy3	TSA	GELE01224132.1
	Gypsy-22_Crena	MolGy3	TSA	GELE01221194.1
	Gypsy-1_Crena	MolGy6	TSA	GELE01159219.1
	Gypsy-19_Crena	MolGy9	TSA	GELE01075672.1
	Gypsy-20_Crena	MolGy9	TSA	GELE01113183.1
	Gypsy-10_Crena	MolGy12	TSA	GELE01230393.1
	Gypsy-11_Crena	MolGy12	TSA	GELE01232388.1
	Gypsy-12_Crena	MolGy12	TSA	GELE01191680.1
	Gypsy-13_Crena	MolGy12	TSA	GELE01231387.1
	Gypsy-14_Crena	MolGy12	TSA	GELE01232285.1
	Gypsy-15_Crena	MolGy12	TSA	GELE01080260.1
	Gypsy-16_Crena	MolGy15	TSA	GELE01215813.1
	Gypsy-17_Crena	nc	TSA	GELE01229769.1
	Gypsy-18_Crena	nc	TSA	GELE01209696.1
Elysia cornigera	Copia-1_Elyco	Hydra1	TSA	GBRW01123389.1
Gastropod	Copia-2_Elyco	Hydra1	TSA	GBRW01170255.1
	Copia-3_Elyco	Hydra1	TSA	GBRW01157202.1
	Copia-5_Elyco	Hydra1	TSA	GBRW01115432.1
	Copia-6_Elyco	Hydra1	TSA	GBRW01100552.1
	Bel-5_Elyco	Sparrow	TSA	GBRW01128494.1
	Bel-1_Elyco	Surcouf	TSA	GBRW01167704.1
	Bel-2_Elyco	Surcouf	TSA	GBRW01149586.1
	Bel-4_Elyco	Tas	TSA	GBRW01147036.1
	Bel-10_Elyco	Tas	TSA	GBRW01149923.1
	Gypsy-18_Elyco	CsRN1	TSA	GBRW01169832.1
	Gypsy-23_Elyco	CsRN1	TSA	GBRW01135934.1
	Gypsy-12_Elyco	Mag AB-clade	TSA	GBRW01140443.1
	Gypsy-13_Elyco	Mag AB-clade	TSA	GBRW01157612.1
	Gypsy-14_Elyco	Mag AB-clade	TSA	GBRW01171948.1
	Gypsy-15_Elyco	Mag AB-clade	TSA	GBRW01069338.1
	Gypsy-16_Elyco	Mag AB-clade	TSA	GBRW01148759.1
	Gypsy-17_Elyco	Mag AB-clade	TSA	GBRW01114430.1
	Gypsy-21_Elyco	Mag C-clade	TSA	GBRW01109578.1
	Gypsy-22_Elyco	Mag C-clade	TSA	GBRW01122353.1
	Gypsy-26_Elyco	Mag C-clade	TSA	GBRW01157567.1
	Gypsy-27_Elyco	Mag C-clade	TSA	GBRW01163342.1
	Gypsy-28_Elyco	Mag C-clade	TSA	GBRW01164252.1
	Gypsy-29_Elyco	Mag C-clade	TSA	GBRW01165349.1
	Gypsy-30_Elyco	Mag C-clade	TSA	GBRW01171972.1
	Gypsy-31_Elyco	Mag C-clade	TSA	GBRW01172800.1
	Gypsy-1_Elyco	MolGy1	TSA	GBRW01119070.1
	Gypsy-2_Elyco	MolGy1	TSA	GBRW01172236.1
	Gypsy-3_Elyco	MolGy1	TSA	GBRW01172871.1
	Gypsy-4_Elyco	MolGy2	TSA	GBRW01025945.1
	Gypsy-20_Elyco	MolGy3	TSA	GBRW01062650.1
	Gypsy-5_Elyco	MolGy4	TSA	GBRW01123975.1
	Gypsy-24_Elyco	MolGy11	TSA	GBRW01151656.1
	Gypsy-6_Elyco	nc	TSA	GBRW01169839.1
	Gypsy-7_Elyco	nc	TSA	GBRW01169605.1
	Gypsy-8_Elyco	nc	TSA	GBRW01169910.1
	Gypsy-9_Elyco	nc	TSA	GBRW01138443.1
	Gypsy-10_Elyco	nc	TSA	GBRW01171931.1
	Gypsy-11_Elyco	nc	TSA	GBRW01168705.1
	Gypsy-25_Elyco	nc	TSA	GBRW01154074.1
Elysia timida	Copia-1_Elyti	Hydra1	TSA	GBRM01091160.1
Gastropod	Copia-2_Elyti	Hydra1	TSA	GBRM01101631.1
	Copia-3_Elyti	Hydra1	TSA	GBRM01095523.1
	Copia-4_Elyti	Hydra1	TSA	GBRM01000459.1
	Copia-5_Elyti	Hydra1	TSA	GBRM01069851.1
	Bel-2_Elyti	Sparrow	TSA	GBRM01102514.1
	Bel-1_Elyti	Surcouf	TSA	GBRM01101639.1
	Bel-3_Elyti	Tas	TSA	GBRM01085510.1
	Gypsy-5_Elyti	CsRN1	TSA	GBRM01099802.1
	Gypsy-20_Elyti	CsRN1	TSA	GBRM01095023.1
	Gypsy-1_Elyti	Mag AB-clade	TSA	GBRM01057125.1
	Gypsy-2_Elyti	Mag AB-clade	TSA	GBRM01063601.1
	Gypsy-3_Elyti	Mag AB-clade	TSA	GBRM01095442.1
	Gypsy-4_Elyti	Mag AB-clade	TSA	GBRM01099389.1
	Gypsy-15_Elyti	Mag C-clade	TSA	GBRM01074902.1
	Gypsy-17_Elyti	Mag C-clade	TSA	GBRM01084867.1
	Gypsy-18_Elyti	Mag C-clade	TSA	GBRM01088607.1
	Gypsy-22_Elyti	Mag C-clade	TSA	GBRM01099608.1
	Gypsy-6_Elyti	MolGy1	TSA	GBRM01083415.1
	Gypsy-7_Elyti	MolGy1	TSA	GBRM01111240.1
	Gypsy-8_Elyti	MolGy1	TSA	GBRM01101295.1
	Gypsy-14_Elyti	MolGy1	TSA	GBRM01070962.1
	Gypsy-25_Elyti	MolGy1	TSA	GBRM01101157.1
	Gypsy-26_Elyti	MolGy1	TSA	GBRM01102584.1
	Gypsy-9_Elyti	MolGy2	TSA	GBRM01095718.1
	Gypsy-19_Elyti	MolGy3	TSA	GBRM01091233.1
	Gypsy-21_Elyti	MolGy3	TSA	GBRM01099418.1
	Gypsy-16_Elyti	MolGy4	TSA	GBRM01080872.1
	Gypsy-13_Elyti	MolGy8	TSA	GBRM01102371.1
	Gypsy-10_Elyti	nc	TSA	GBRM01100512.1
	Gypsy-12_Elyti	nc	TSA	GBRM01102321.1
	Gypsy-23_Elyti	nc	TSA	GBRM01100280.1
	Gypsy-24_Elyti	nc	TSA	GBRM01100954.1
Haliotis laevigata	Copia-1_Halae	GalEa	TSA	GFTT01074179.1
Gastropod
	Bel-11_Halae	Dan	TSA	GFTT01055754.1
	Bel-1_Halae	Flow	TSA	GFTT01045052.1
	Bel-2_Halae	Flow	TSA	GFTT01097487.1
	Bel-3_Halae	Flow	TSA	GFTT01029492.1
	Bel-6_Halae	Sinbad	TSA	GFTT01180624.1
	Bel-7_Halae	Sinbad	TSA	GFTT01084157.1
	Bel-8_Halae	Sinbad	TSA	GFTT01091044.1
	Bel-9_Halae	Sinbad	TSA	GFTT01154011.1
	Bel-10_Halae	Surcouf	TSA	GFTT01182605.1
	Bel-4_Halae	Suzu	TSA	GFTT01051459.1
	Bel-5_Halae	Suzu	TSA	GFTT01182372.1
	Gypsy-12_Halae	Mag AB-clade	TSA	GFTT01039849.1
	Gypsy-13_Halae	Mag AB-clade	TSA	GFTT01166362.1
	Gypsy-14_Halae	Mag C-clade	TSA	GFTT01088456.1
	Gypsy-15_Halae	Mag C-clade	TSA	GFTT01060811.1
	Gypsy-16_Halae	Mag C-clade	TSA	GFTT01085357.1
	Gypsy-17_Halae	Mag C-clade	TSA	GFTT01048006.1
	Gypsy-18_Halae	Mag C-clade	TSA	GFTT01078000.1
	Gypsy-5_Halae	MolGy1	TSA	GFTT01109906.1
	Gypsy-6_Halae	MolGy1	TSA	GFTT01165568.1
	Gypsy-7_Halae	MolGy1	TSA	GFTT01139835.1
	Gypsy-1_Halae	MolGy2	TSA	GFTT01123325.1
	Gypsy-2_Halae	MolGy2	TSA	GFTT01127499.1
	Gypsy-3_Halae	MolGy2	TSA	GFTT01147998.1
	Gypsy-4_Halae	MolGy2	TSA	GFTT01092915.1
	Gypsy-10_Halae	MolGy5	TSA	GFTT01178672.1
	Gypsy-8_Halae	MolGy6	TSA	GFTT01172359.1
	Gypsy-9_Halae	MolGy6	TSA	GFTT01089734.1
	Gypsy-11_Halae	nc	TSA	GFTT01175723.1
Haliotis tuberculata	Copia-2_Hatu	GalEa	TSA	GEAU01069846.1
Gastropod	Copia-1_Hatu	Hydra1	TSA	GEAU01033619.1
	Copia-3_Hatu	Hydra1	TSA	GEAU01207189.1
	Bel-13_Hatu	Dan	TSA	GEAU01263411.1
	Bel-16_Hatu	Dan	TSA	GEAU01263649.1
	Bel-2_Hatu	Dan	TSA	GEAU01230734.1
	Bel-38_Hatu	Dan	TSA	GEAU01000636.1
	Bel-17_Hatu	Flow	TSA	GEAU01296433.1
	Bel-25_Hatu	Flow	TSA	GEAU01297116.1
	Bel-28_Hatu	Flow	TSA	GEAU01104361.1
	Bel-33_Hatu	Flow	TSA	GEAU01198014.1
	Bel-34_Hatu	Flow	TSA	GEAU01198599.1
	Bel-6_Hatu	Flow	TSA	GEAU01001566.1
	Bel-1_Hatu	Sinbad	TSA	GEAU01033339.1
	Bel-11_Hatu	Sinbad	TSA	GEAU01000957.1
	Bel-12_Hatu	Sinbad	TSA	GEAU01002046.1
	Bel-15_Hatu	Sinbad	TSA	GEAU01197759.1
	Bel-18_Hatu	Sinbad	TSA	GEAU01165198.1
	Bel-30_Hatu	Sinbad	TSA	GEAU01033333.1
	Bel-40_Hatu	Sinbad	TSA	GEAU01264140.1
	Bel-7_Hatu	Sinbad	TSA	GEAU01098927.1
	Bel-8_Hatu	Sinbad	TSA	GEAU01197730.1
	Bel-22_Hatu	Sparrow	TSA	GEAU01296214.1
	Bel-27_Hatu	Sparrow	TSA	GEAU01001438.1
	Bel-4_Hatu	Sparrow	TSA	GEAU01197708.1
	Bel-43_Hatu	Sparrow	TSA	GEAU01296829.1
	Bel-44_Hatu	Sparrow	TSA	GEAU01198967.1
	Bel-10_Hatu	Surcouf	TSA	GEAU01165342.1
	Bel-14_Hatu	Suzu	TSA	GEAU01230615.1
	Bel-24_Hatu	Suzu	TSA	GEAU01066366.1
	Bel-3_Hatu	Suzu	TSA	GEAU01164819.1
	Bel-5_Hatu	Suzu	TSA	GEAU01033437.1
	Gypsy-33_Hatu	Mag AB-clade	TSA	GEAU01033930.1
	Gypsy-34_Hatu	Mag AB-clade	TSA	GEAU01197955.1
	Gypsy-19_Hatu	Mag C-clade	TSA	GEAU01000757.1
	Gypsy-20_Hatu	Mag C-clade	TSA	GEAU01165069.1
	Gypsy-21_Hatu	Mag C-clade	TSA	GEAU01103384.1
	Gypsy-22_Hatu	Mag C-clade	TSA	GEAU01197923.1
	Gypsy-23_Hatu	Mag C-clade	TSA	GEAU01002184.1
	Gypsy-24_Hatu	Mag C-clade	TSA	GEAU01033582.1
	Gypsy-25_Hatu	Mag C-clade	TSA	GEAU01131991.1
	Gypsy-26_Hatu	Mag C-clade	TSA	GEAU01066212.1
	Gypsy-27_Hatu	Mag C-clade	TSA	GEAU01198929.1
	Gypsy-32_Hatu	Mag C-clade	TSA	GEAU01067837.1
	Gypsy-12_Hatu	MolGy1	TSA	GEAU01000663.1
	Gypsy-13_Hatu	MolGy1	TSA	GEAU01197719.1
	Gypsy-14_Hatu	MolGy1	TSA	GEAU01132697.1
	Gypsy-15_Hatu	MolGy1	TSA	GEAU01033716.1
	Gypsy-16_Hatu	MolGy1	TSA	GEAU01033295.1
	Gypsy-8_Hatu	MolGy2	TSA	GEAU01296285.1
	Gypsy-9_Hatu	MolGy2	TSA	GEAU01164758.1
	Gypsy-10_Hatu	MolGy2	TSA	GEAU01198556.1
	Gypsy-11_Hatu	MolGy2	TSA	GEAU01164806.1
	Gypsy-28_Hatu	MolGy3	TSA	GEAU01005720.1
	Gypsy-29_Hatu	MolGy3	TSA	GEAU01230748.1
	Gypsy-30_Hatu	MolGy3	TSA	GEAU01296423.1
	Gypsy-17_Hatu	MolGy4	TSA	GEAU01065985.1
	Gypsy-35_Hatu	MolGy5	TSA	GEAU01164916.1
	Gypsy-2_Hatu	MolGy6	TSA	GEAU01033501.1
	Gypsy-3_Hatu	MolGy6	TSA	GEAU01066172.1
	Gypsy-4_Hatu	MolGy6	TSA	GEAU01134448.1
	Gypsy-5_Hatu	MolGy6	TSA	GEAU01264621.1
	Gypsy-6_Hatu	MolGy6	TSA	GEAU01033894.1
	Gypsy-7_Hatu	MolGy6	TSA	GEAU01169941.1
	Gypsy-31_Hatu	MolGy11	TSA	GEAU01033652.1
	Gypsy-1_Hatu	nc	TSA	GEAU01000552.1
Limacina antarctica	Copia-1_Liman	GalEa	TSA	GDRM01077314.1
Gastropod	Copia-2_Liman	Hydra1	TSA	GDRM01048403.1
	Copia-3_Liman	Hydra1	TSA	GDRM01049330.1
	Bel-2_Liman	Sinbad	TSA	GDRM01080527.1
	Bel-4_Liman	Suzu	TSA	GDRM01074126.1
	Bel-7_Liman	Tas	TSA	GDRM01069202.1
	Gypsy-4_Liman	Mag C-clade	TSA	GDRM01068169.1
	Gypsy-2_Liman	MolGy1	TSA	GDRM01041021.1
	Gypsy-3_Liman	MolGy1	TSA	GDRM01057446.1
	Gypsy-1_Liman	nc	TSA	GDRM01035826.1
Limacina retroversa	Copia-3_Liret	GalEa	TSA	GBXC01009630.1
Gastropod	Copia-1_Liret	Hydra1	TSA	GBXC01057218.1
	Copia-2_Liret	Hydra1	TSA	GBXC01018582.1
	Gypsy-4_Liret	Mag C-clade	TSA	GBXC01050025.1
	Gypsy-2_Liret	MolGy1	TSA	GBXC01017212.1
	Gypsy-3_Liret	MolGy1	TSA	GBXC01024650.1
	Gypsy-5_Liret	MolGy1	TSA	GBXC01055331.1
	Gypsy-6_Liret	MolGy1	TSA	GBXC01056638.1
	Gypsy-8_Liret	MolGy7	TSA	GBXC01059899.1
	Gypsy-1_Liret	nc	TSA	GBXC01011595.1
	Gypsy-7_Liret	nc	TSA	GBXC01058522.1
Littorina.saxatilis	Gypsy-1_Lisax	Mag AB-clade	nt	CT027673.30
Gastropod
Pomacea canaliculata	Gypsy-3_Pocan	Mag C-clade	TSA	GMolGy1ZZ01060132.1
Gastropod	Gypsy-4_Pocan	Mag C-clade	TSA	GMolGy1ZZ01072202.1
	Gypsy-2_Pocan	MolGy8	TSA	GMolGy1ZZ01069985.1
	Gypsy-1_Pocan	MolGy9	TSA	GMolGy1ZZ01024805.1
Potamopyrgus antipodarum	Copia-1_Potan	CoDi-C	TSA	GFLZ01002109.1
Gastropod
	Gypsy-29_Potan	CsRN1	TSA	GFLZ01043373.1
	Gypsy-30_Potan	CsRN1	TSA	GFLZ01028834.1
	Gypsy-31_Potan	CsRN1	TSA	GFLZ01005562.1
	Gypsy-32_Potan	CsRN1	TSA	GFLZ01040218.1
	Gypsy-33_Potan	CsRN1	TSA	GFLZ01043534.1
	Gypsy-26_Potan	Mag AB-clade	TSA	GFLZ01038464.1
	Gypsy-27_Potan	Mag AB-clade	TSA	GFLZ01040210.1
	Gypsy-28_Potan	Mag AB-clade	TSA	GFLZ01043513.1
	Gypsy-20_Potan	Mag C-clade	TSA	GFLZ01039615.1
	Gypsy-21_Potan	Mag C-clade	TSA	GFLZ01040577.1
	Gypsy-22_Potan	Mag C-clade	TSA	GFLZ01043599.1
	Gypsy-23_Potan	Mag C-clade	TSA	GFLZ01032819.1
	Gypsy-24_Potan	Mag C-clade	TSA	GFLZ01043071.1
	Gypsy-25_Potan	Mag C-clade	TSA	GFLZ01034208.1
	Gypsy-8_Potan	MolGy1	TSA	GFLZ01041893.1
	Gypsy-9_Potan	MolGy1	TSA	GFLZ01032676.1
	Gypsy-10_Potan	MolGy1	TSA	GFLZ01040104.1
	Gypsy-11_Potan	MolGy1	TSA	GFLZ01001057.1
	Gypsy-13_Potan	MolGy1	TSA	GFLZ01042005.1
	Gypsy-14_Potan	MolGy2	TSA	GFLZ01037841.1
	Gypsy-15_Potan	MolGy2	TSA	GFLZ01028814.1
	Gypsy-16_Potan	MolGy2	TSA	GFLZ01041355.1
	Gypsy-17_Potan	MolGy2	TSA	GFLZ01015429.1
	Gypsy-19_Potan	MolGy3	TSA	GFLZ01022495.1
	Gypsy-18_Potan	MolGy6	TSA	GFLZ01040112.1
	Gypsy-1_Potan	MolGy12	TSA	GFLZ01044004.1
	Gypsy-2_Potan	MolGy12	TSA	GFLZ01043302.1
	Gypsy-3_Potan	MolGy12	TSA	GFLZ01005839.1
	Gypsy-4_Potan	MolGy15	TSA	GFLZ01039141.1
	Gypsy-5_Potan	MolGy15	TSA	GFLZ01042215.1
	Gypsy-6_Potan	MolGy15	TSA	GFLZ01043834.1
	Gypsy-7_Potan	nc	TSA	GFLZ01033174.1
Plakobranchus ocellatus	Gypsy-3_Placo	Mag C-clade	TSA	HP177447.1
Gastropod	Gypsy-2_Placo	MolGy8	TSA	HP172785.1
	Gypsy-1_Placo		TSA	HP176971.1
Rapana venosa	Copia-1_Raven	Hydra1	TSA	GDIA01169502.1
Gastropod
	Gypsy-3_Raven	Mag C-clade	TSA	GDIA01163362.1
	Gypsy-4_Raven	Mag C-clade	TSA	GDIA01173566.1
	Gypsy-5_Raven	Mag C-clade	TSA	GDIA01178581.1
	Gypsy-8_Raven	MolGy1	TSA	GDIA01127365.1
	Gypsy-6_Raven	MolGy3	TSA	GDIA01164196.1
	Gypsy-7_Raven	MolGy3	TSA	GDIA01172928.1
	Gypsy-2_Raven	MolGy8	TSA	GDIA01193164.1
	Gypsy-1_Raven	nc	TSA	GDIA01015171.1
Doryteuthis pealeii	Copia-1_Dorpe	GalEa	est	JK336837.1
Cephalopod
Euprymna scolopes	Copia-1_Eusco	GalEa	est	DW268340.1, GBHH01004033.1
Cephalopod	Copia-2_Eusco	Hydra1	est	DW257669.1
	Copia-6_Eusco	Hydra1	TSA	GBHH01002789.1
	Bel-1_Eusco	Tas	TSA	GDAC01001520.1
	Gypsy-4_Eusco	MolGy4	TSA	GEOX01029319.1
	Gypsy-1_Eusco	MolGy5	TSA	GEOX01033699.1
	Gypsy-2_Eusco	MolGy5	TSA	GEOX01034110.1
	Gypsy-3_Eusco	MolGy5	TSA	GEOX01028860.1
	Gypsy-15_Eusco	Cigr-1	TSA	GEOX01034777.1
	Gypsy-13_Eusco	CsRN1	TSA	GEOX01035282.1
	Gypsy-14_Eusco	CsRN1	TSA	GEOX01035369.1
	Gypsy-5_Eusco	Mag AB-clade	TSA	GEOX01035318.1
	Gypsy-6_Eusco	Mag AB-clade	TSA	GEOX01034848.1
	Gypsy-7_Eusco	Mag AB-clade	TSA	GEOX01034366.1
	Gypsy-8_Eusco	Mag AB-clade	TSA	GEOX01034979.1
	Gypsy-9_Eusco	Mag AB-clade	TSA	GEOX01035428.1
	Gypsy-11_Eusco	Mag C-clade	TSA	GEOX01035265.1
	Gypsy-12_Eusco	Mag C-clade	TSA	GEOX01035420.1
	Gypsy-16_Eusco	Mag C-clade	TSA	GEOX01035000.1
	Gypsy-17_Eusco	Mag C-clade	TSA	GEOX01035382.1
	Gypsy-18_Eusco	Mag C-clade	TSA	GDAC01003602.1
	Gypsy-19_Eusco	Mag C-clade	TSA	GEOX01035362.1
	Gypsy-10_Eusco	Tor2	TSA	GEOX01030122.1
Hapalochlaena maculosa	Copia-1_Hapma	Hydra1	TSA	GEXH01139789.1
Cephalopod
	Bel-3_Hamac	Sparrow	TSA	GEXH01062342.1
	Bel-1_Hamac	Suzu	TSA	GEXH01143141.1
	Bel-2_Hamac	Suzu	TSA	GEXH01078083.1
	Gypsy-1_Hamac	CsRN1	TSA	GEXH01117141.1
	Gypsy-2_Hamac	CsRN1	TSA	GEXH01138052.1
	Gypsy-3_Hamac	CsRN1	TSA	GEXH01139508.1
	Gypsy-4_Hamac	CsRN1	TSA	GEXH01135190.1
	Gypsy-5_Hamac	CsRN1	TSA	GEXH01143171.1
	Gypsy-9_Hamac	Mag AB-clade	TSA	GEXH01142597.1
	Gypsy-10_Hamac	Mag AB-clade	TSA	GEXH01142888.1
	Gypsy-7_Hamac	Mag C-clade	TSA	GEXH01133420.1
	Gypsy-11_Hamac	Mag C-clade	TSA	GEXH01143055.1
	Gypsy-8_Hamac	MolGy3	TSA	GEXH01142052.1
	Gypsy-6_Hamac	MolGy5	TSA	GEXH01140883.1
Idiosepius notoides	Copia-3_Idino	GalEa	TSA	GFNE01068736.1
Cephalopod	Copia-1_Idino	Hydra1	TSA	GFNE01028524.1
	Copia-2_Idino	Hydra1	TSA	GFNE01067359.1
	Bel-1_Idino	Sparrow	TSA	GFNE01030737.1
	Bel-2_Idino	Sparrow	TSA	GFNE01069524.1
	Gypsy-9_Idino	Cigr-1	TSA	GFNE01069734.1
	Gypsy-10_Idino	Cigr-1	TSA	GFNE01057765.1
	Gypsy-3_Idino	CsRN1	TSA	GFNE01064491.1
	Gypsy-8_Idino	Mag AB-clade	TSA	GFNE01069751.1
	Gypsy-4_Idino	Mag C-clade	TSA	GFNE01069761.1
	Gypsy-5_Idino	Mag C-clade	TSA	GFNE01062020.1
	Gypsy-6_Idino	Mag C-clade	TSA	GFNE01058399.1
	Gypsy-7_Idino	Mag C-clade	TSA	GFNE01069788.1
	Gypsy-2_Idino	MolGy4	TSA	GFNE01065835.1
	Gypsy-1_Idino	MolGy5	TSA	GFNE01069143.1
Idiosepius paradoxus	Copia-1_Idipa	GalEa	est	DB918837.1
Cephalopod
Octopus vulgaris	Copia-1_Ocvu	Hydra1	TSA	JR436879.1
Cephalopod
	Gypsy-1_Ocvu	CsRN1	TSA	JR443513.1
	Gypsy-2_Ocvu	Mag AB-clade	TSA	JR459325.1
Sepia officinalis	Copia-1_Seof	GalEa	est	380312019, 378906160, 380320991
Cephalopod	Copia-7_Seof	GalEa	est	FO166835.1
	Bel-1_Seof	Sparrow	est	FO189920.1
	Gypsy-2_Seof	Mag AB-clade	est	FO168000.1
	Gypsy-1_Seof	MolGy4	est	FO176143.1
Sepia pharaonis	Copia-3_Sepha	CoMol	TSA	GEIE01071505.1
Cephalopod	Copia-2_Sepha	GalEa	TSA	GEIE01004498.1, GEIE01014080.1
	Copia-1_Sepha	Hydra1	TSA	GEIE01006316.1, GEIE01017979.1
	Gypsy-1_Sepha	CsRN1	TSA	GEIE01049374.1
	Gypsy-3_Sepha	CsRN1	TSA	GEIE01009096.1
	Gypsy-6_Sepha	CsRN1	TSA	GEIE01018015.1
	Gypsy-8_Sepha	Mag AB-clade	TSA	GEIE01009924.1
	Gypsy-9_Sepha	Mag AB-clade	TSA	GEIE01008960.1
	Gypsy-10_Sepha	Mag C-clade	TSA	GEIE01009791.1
	Gypsy-7_Sepha	MolGy3	TSA	GEIE01011463.1
	Gypsy-2_Sepha	MolGy4	TSA	GEIE01006277.1
	Gypsy-5_Sepha	Tor2	TSA	GEIE01045944.1
	Gypsy-4_Sepha	nc	TSA	GEIE01026199.1
Sepiella maindroni	Copia-1_Semain	CoMol	TSA	GFLT01044938.1
Cephalopod	Copia-2_Semain	Hydra1	TSA	GFLT01045571.1
	Bel-1_Semain	Surcouf	TSA	GFLT01045125.1
	Bel-2_Semain	Tas	TSA	GFLT01044629.1
	Bel-3_Semain	Tas	TSA	GFLT01043382.1
	Gypsy-1_Semain	CsRN1	TSA	GFLT01045598.1
	Gypsy-12_Semain	Mag AB-clade	TSA	GFLT01045541.1
	Gypsy-13_Semain	Mag AB-clade	TSA	GFLT01045008.1
	Gypsy-14_Semain	Mag AB-clade	TSA	GFLT01045597.1
	Gypsy-6_Semain	Mag C-clade	TSA	GFLT01043915.1
	Gypsy-7_Semain	Mag C-clade	TSA	GFLT01045376.1
	Gypsy-8_Semain	Mag C-clade	TSA	GFLT01045614.1
	Gypsy-9_Semain	Mag C-clade	TSA	GFLT01044927.1
	Gypsy-10_Semain	Mag C-clade	TSA	GFLT01045487.1
	Gypsy-11_Semain	Mag C-clade	TSA	GFLT01043616.1
	Gypsy-5_Semain	MolGy4	TSA	GFLT01045622.1
	Gypsy-2_Semain	MolGy5	TSA	GFLT01045553.1
	Gypsy-3_Semain	MolGy5	TSA	GFLT01045538.1
	Gypsy-4_Semain	MolGy5	TSA	GFLT01045539.1
	Gypsy-15_Semain	Tor2	TSA	GFLT01045616.1
Sepioloidea lineolata	Copia-1_Seplin	GalEa	TSA	GEXF01061881.1
Cephalopod	Copia-2_Seplin	GalEa	TSA	GEXF01041122.1
	Copia-3_Seplin	GalEa	TSA	GEXF01006197.1
	Copia-4_Seplin	GalEa	TSA	GEXF01061200.1
	Copia-5_Seplin	Hydra1	TSA	GEXF01023693.1
	Bel-1_Seplin	Tas	TSA	GEXF01060834.1
	Gypsy-2_Seplin	CsRN1	TSA	GEXF01055105.1
	Gypsy-3_Seplin	CsRN1	TSA	GEXF01058122.1
	Gypsy-4_Seplin	CsRN1	TSA	GEXF01058091.1
	Gypsy-7_Seplin	Mag AB-clade	TSA	GEXF01054192.1
	Gypsy-8_Seplin	Mag AB-clade	TSA	GEXF01062234.1
	Gypsy-9_Seplin	Mag AB-clade	TSA	GEXF01062334.1
	Gypsy-5_Seplin	Mag C-clade	TSA	GEXF01040577.1
	Gypsy-6_Seplin	Mag C-clade	TSA	GEXF01054920.1
	Gypsy-1_Seplin	MolGy5	TSA	GEXF01058616.1
Watasenia scintillans	Copia-3_Wasci	CoMol	TSA	GEDW01117510.1
Cephalopod	Copia-1_Wasci	GalEa	TSA	GEDZ01146608.1
	Copia-4_Wasci	GalEa	TSA	GEDZ01152987.1
	Copia-5_Wasci	GalEa	TSA	GEDW01117916.1
	Copia-7_Wasci	GalEa	TSA	GEDZ01147211.1
	Copia-8_Wasci	GalEa	TSA	GEDZ01073284.1
	Copia-9_Wasci	GalEa	TSA	GEDZ01150259.1
	Copia-2_Wasci	Hydra1	TSA	GEDW01117189.1
	Copia-6_Wasci	Hydra1	TSA	GEDZ01066727.1
	Bel-1_Wasci	Sparrow	TSA	GEDZ01154713.1
	Bel-2_Wasci	Surcouf	TSA	GEDZ01152817.1
	Bel-3_Wasci	Tas	TSA	GEDZ01146567.1
	Bel-4_Wasci	Tas	TSA	GEDZ01146567.1, GEDW01089773.1
	Bel-9_Wasci	Tas	TSA	GEDW01117680.1
	Bel-14_Wasci	Tas	TSA	GEDZ01174901.1
	Gypsy-1_Wasci	CsRN1	TSA	GEDW01117181.1
	Gypsy-2_Wasci	CsRN1	TSA	GEDZ01139723.1
	Gypsy-3_Wasci	CsRN1	TSA	GEDZ01152457.1
	Gypsy-13_Wasci	CsRN1	TSA	GEDZ01134784.1
	Gypsy-14_Wasci	CsRN1	TSA	GEDZ01154501.1
	Gypsy-4_Wasci	Mag AB-clade	TSA	GEDX01027481.1
	Gypsy-9_Wasci	Mag C-clade	TSA	GEDW01112610.1
	Gypsy-10_Wasci	Mag C-clade	TSA	GEDW01117217.1
	Gypsy-11_Wasci	Mag C-clade	TSA	GEDW01117238.1
	Gypsy-5_Wasci	MolGy4	TSA	GEDZ01154325.1
	Gypsy-6_Wasci	MolGy4	TSA	GEDW01116998.1
	Gypsy-7_Wasci	MolGy4	TSA	GEDW01101525.1
	Gypsy-8_Wasci	Tor2	TSA	GEDW01079690.1
