# Supplementary material for: Mollusc genomes reveal variability in patterns of LTR-retrotransposons dynamics
Source: BMC Genomics. 2018 Nov 15;19:821. doi: 10.1186/s12864-018-5200-1 (PMC6238403; doi:10.1186/s12864-018-5200-1)
Supplement: Supplementary file 6 — Number of families, species and phyla for BEL/Pao superfamily. Comparison between results obtained in molluscs and those previously obtained in other phyla (de la Chaux and Wagner, 2011). (XLSX 11 kb) [file 12864_2018_5200_MOESM6_ESM.xlsx]

## Sheet: Feuil1 
Superfamily / clade	families		Species		Phyla
	other phyla	molluscs	other phyla	molluscs
BEL	333	0	21	0	2
Dan	33	5	1	2	2
Flow	5	14	3	6	3
Pao	323	0	14	0	1
Sparrow	-	130	-	18	1
Sinbad	85	56	9	13	6
Surcouf	-	23	-	15	1
Suzu	10	31	5	10	4
TAS	104	92	17	17	6
